# Supplementary material for: 3-Hy­droxy-4-phenyl-1-(prop-2-en-1-yl)-2,3,4,5-tetra­hydro-1H-1,5-benzodiazepin-2-one
Source: Acta Crystallogr Sect E Struct Rep Online. 2011 Dec 23;68(Pt 1):o238. doi: 10.1107/S1600536811054456 (PMC3254569; doi:10.1107/S1600536811054456)
Supplement: Supplementary file 1 [file e-68-0o238-sup1.cif]

##############################################################################
#                                                                            #
# This CIF contains the data in a paper accepted for publication in          #
# Acta Crystallographica Section E. It conforms to the requirements of       #
# Notes for Authors for Acta Crystallographica Section E, and has been       #
# peer reviewed under the auspices of the IUCr Commission on Journals.       #
#                                                                            #
# Full details of the Crystallographic Information File format               #
# are given in the paper "The Crystallographic Information File (CIF):       #
# a New Standard Archive File for Crystallography" by S. R. Hall, F. H.      #
# Allen and I. D. Brown [Acta Cryst. (1991), A47, 655-685].                  #
#                                                                            #
# The current version of the core CIF dictionary is obtainable from          #
# ftp://ftp.iucr.org/pub/cif_core.dic.                                       #
#                                                                            #
# Software is freely available for graphical display of the structure(s)     #
# in this CIF. For information consult the CIF software page                 #
# http://www.iucr.org/resources/cif/software.                                #
#                                                                            #
# This file may be used for bona fide research purposes within the           #
# scientific community so long as proper attribution is given to the journal # 
# article from which it was obtained.                                        #
#                                                                            #
##############################################################################
data_global
_audit_creation_method     SHELXL-97
_journal_date_recd_electronic     2011-12-17
_journal_date_accepted     2011-12-18
_journal_name_full     'Acta Crystallographica, Section E'
_journal_year     2012
_journal_volume     68
_journal_issue      1
_journal_page_first     o238
_journal_page_last     o238
_journal_paper_category     QO
_journal_paper_doi     10.1107/S1600536811054456
_journal_coeditor_code     XU5411
_publ_contact_author
;
     Dr. Seik Weng Ng
     Department of Chemistry
     University of Malaya
     50603 Kuala Lumpur
     Malaysia
;
_publ_contact_author_email     seikweng@um.edu.my
_publ_contact_author_fax     '03 7967 4193'
_publ_contact_author_phone     '03 7967 6778'
_publ_section_title
;\
3-Hydroxy-4-phenyl-1-(prop-2-en-1-yl)-2,3,4,5-tetrahydro-1<i>H</i>-1,5-\
benzodiazepin-2-one
;
loop_
    _publ_author_name
    _publ_author_address
    'Rida, Mohamed'
;
Laboratoire de Chimie Organique H\'et\'erocyclique
P\^ole de Comp\'etences Pharmacochimie
Universit\'e Mohammed V-Agdal
BP 1014 Avenue Ibn Batout
Rabat
Morocco
;
    'Mamari, Khalil'
;
Laboratoire de Chimie Organique H\'et\'erocyclique
P\^ole de Comp\'etences Pharmacochimie
Universit\'e Mohammed V-Agdal
BP 1014 Avenue Ibn Batout
Rabat
Morocco
;
    'Essassi, El Mokhtar'
;
Laboratoire de Chimie Organique H\'et\'erocyclique
P\^ole de Comp\'etences Pharmacochimie
Universit\'e Mohammed V-Agdal
BP 1014 Avenue Ibn Batout
Rabat
Morocco
;
    'Ng, Seik Weng'
;
     Department of Chemistry
     University of Malaya
     50603 Kuala Lumpur
     Malaysia
     and
     Chemistry Department
     King Abdulaziz University
     PO Box 80203 Jeddah
     Saudi Arabia
;
_publ_section_synopsis     .
data_I
_audit_creation_method     SHELXL-97
_chemical_name_systematic
;
3-Hydroxy-4-phenyl-1-(prop-2-en-1-yl)-2,3,4,5-tetrahydro-1<i>H</i>-
1,5-benzodiazepin-2-one
;
_chemical_name_common     ?
_chemical_formula_moiety     'C18 H18 N2 O2'
_chemical_formula_sum     'C18 H18 N2 O2'
_chemical_formula_iupac     'C18 H18 N2 O2'
_chemical_formula_weight     294.34
_chemical_melting_point     ?
_symmetry_cell_setting     monoclinic
_symmetry_space_group_name_H-M     'C 2/c'
_symmetry_space_group_name_Hall     '-C 2yc'
loop_
    _symmetry_equiv_pos_as_xyz
    'x, y, z'
    '-x, y, -z+1/2'
    'x+1/2, y+1/2, z'
    '-x+1/2, y+1/2, -z+1/2'
    '-x, -y, -z'
    'x, -y, z-1/2'
    '-x+1/2, -y+1/2, -z'
    'x+1/2, -y+1/2, z-1/2'
_cell_length_a     51.6665(8)
_cell_length_b     14.5766(2)
_cell_length_c     11.9316(2)
_cell_angle_alpha     90.00
_cell_angle_beta     90.965(2)
_cell_angle_gamma     90.00
_cell_volume     8984.7(2)
_cell_formula_units_Z     24
_cell_measurement_reflns_used     9776
_cell_measurement_theta_min     2.4892
_cell_measurement_theta_max     27.5404
_cell_measurement_temperature     293(2)
_exptl_crystal_description     prism
_exptl_crystal_colour     colorless
_exptl_crystal_size_max     0.21
_exptl_crystal_size_mid     0.15
_exptl_crystal_size_min     0.13
_exptl_crystal_density_diffrn     1.306
_exptl_crystal_density_meas     ?
_exptl_crystal_density_method     'not measured'
_exptl_crystal_F_000     3744
_exptl_absorpt_coefficient_mu     0.086
_exptl_absorpt_correction_type     none
_diffrn_ambient_temperature     293(2)
_diffrn_radiation_type     MoK\a
_diffrn_radiation_wavelength     0.71073
_diffrn_radiation_source     'fine-focus sealed tube'
_diffrn_radiation_monochromator     graphite
_diffrn_measurement_device_type     'Bruker APEX DUO'
_diffrn_measurement_method     '\w scans'
_diffrn_detector_area_resol_mean     ?
_diffrn_reflns_number     98635
_diffrn_reflns_av_R_equivalents     0.0451
_diffrn_reflns_av_sigmaI/netI     0.0259
_diffrn_reflns_theta_min     2.25
_diffrn_reflns_theta_max     28.33
_diffrn_reflns_theta_full     28.33
_diffrn_measured_fraction_theta_max     0.999
_diffrn_measured_fraction_theta_full     0.999
_diffrn_reflns_limit_h_min     -68
_diffrn_reflns_limit_h_max     68
_diffrn_reflns_limit_k_min     -19
_diffrn_reflns_limit_k_max     19
_diffrn_reflns_limit_l_min     -15
_diffrn_reflns_limit_l_max     15
_diffrn_standards_number     0
_diffrn_standards_interval_count     0
_diffrn_standards_interval_time     0
_diffrn_standards_decay_%     0
_reflns_number_total     11182
_reflns_number_gt     8815
_reflns_threshold_expression     I>2\s(I)
_refine_ls_structure_factor_coef     Fsqd
_refine_ls_matrix_type     full
_refine_ls_R_factor_all     0.0682
_refine_ls_R_factor_gt     0.0522
_refine_ls_wR_factor_gt     0.1393
_refine_ls_wR_factor_ref     0.1530
_refine_ls_goodness_of_fit_ref     1.011
_refine_ls_restrained_S_all     1.024
_refine_ls_number_reflns     11182
_refine_ls_number_parameters     604
_refine_ls_number_restraints     16
_refine_ls_hydrogen_treatment     constr
_refine_ls_weighting_scheme     calc
_refine_ls_weighting_details
        'calc w=1/[\s^2^(Fo^2^)+(0.0786P)^2^+10.8059P] where P=(Fo^2^+2Fc^2^)/3'
_atom_sites_solution_hydrogens     geom
_atom_sites_solution_primary     direct
_atom_sites_solution_secondary     difmap
_refine_ls_shift/su_max     0.001
_refine_ls_shift/su_mean     0.001
_refine_diff_density_max     0.715
_refine_diff_density_min     -0.741
_refine_ls_extinction_method     none
_refine_ls_extinction_coef     ?
loop_
    _atom_type_symbol
    _atom_type_description
    _atom_type_scat_dispersion_real
    _atom_type_scat_dispersion_imag
    _atom_type_scat_source
    'C' 'C' 0.0033 0.0016
                         'International Tables Vol C Tables 4.2.6.8 and 6.1.1.4'
    'H' 'H' 0.0000 0.0000
                         'International Tables Vol C Tables 4.2.6.8 and 6.1.1.4'
    'N' 'N' 0.0061 0.0033
                         'International Tables Vol C Tables 4.2.6.8 and 6.1.1.4'
    'O' 'O' 0.0106 0.0060
                         'International Tables Vol C Tables 4.2.6.8 and 6.1.1.4'
_computing_data_collection     'APEX2 (Bruker, 2010)'
_computing_cell_refinement     'SAINT (Bruker, 2010)'
_computing_data_reduction     'SAINT (Bruker, 2010)'
_computing_structure_solution     'SHELXS97 (Sheldrick, 2008)'
_computing_structure_refinement     'SHELXL97 (Sheldrick, 2008)'
_computing_molecular_graphics     'X-SEED (Barbour, 2001)'
_computing_publication_material     'publCIF (Westrip, 2010)'
loop_
    _atom_site_type_symbol
    _atom_site_label
    _atom_site_fract_x
    _atom_site_fract_y
    _atom_site_fract_z
    _atom_site_U_iso_or_equiv
    _atom_site_adp_type
    _atom_site_calc_flag
    _atom_site_refinement_flags
    _atom_site_occupancy
    _atom_site_symmetry_multiplicity
    _atom_site_disorder_assembly
    _atom_site_disorder_group
    O O1 0.46395(2) 0.49919(8) 0.24790(9) 0.0258(2) Uani d . 1 1 . .
    H H1O 0.4768 0.4833 0.2104 0.039 Uiso calc R 1 1 . .
    O O2 0.49909(2) 0.42796(8) 0.39543(9) 0.0254(2) Uani d . 1 1 . .
    O O3 0.42884(3) 0.12182(9) 0.12871(12) 0.0417(3) Uani d . 1 1 . .
    H H3O 0.4289 0.0757 0.1710 0.063 Uiso calc R 1 1 . .
    O O4 0.38520(4) 0.08749(10) 0.23349(11) 0.0558(5) Uani d . 1 1 B .
    O O5 0.28615(2) 0.65848(8) 0.53439(11) 0.0317(3) Uani d . 1 1 . .
    H H5O 0.2754 0.6950 0.5054 0.048 Uiso calc R 1 1 . .
    O O6 0.23456(2) 0.65290(8) 0.52216(10) 0.0295(3) Uani d . 1 1 . .
    N N1 0.44510(3) 0.26012(9) 0.31924(11) 0.0240(3) Uani d . 1 1 . .
    H H1N 0.4495 0.2041 0.2995 0.029 Uiso calc R 1 1 . .
    N N2 0.46785(2) 0.36338(9) 0.50005(10) 0.0199(3) Uani d . 1 1 . .
    N N3 0.38017(3) 0.03270(9) -0.07443(11) 0.0245(3) Uani d . 1 1 B .
    H H3N 0.3738 -0.0220 -0.0895 0.029 Uiso calc R 1 1 . .
    N N4 0.35925(3) 0.14387(11) 0.09582(13) 0.0352(4) Uani d . 1 1 B .
    N N5 0.26551(3) 0.42490(10) 0.45243(11) 0.0258(3) Uani d . 1 1 . .
    H H5N 0.2590 0.4013 0.3901 0.031 Uiso calc R 1 1 . .
    N N6 0.23191(3) 0.51238(9) 0.60356(11) 0.0227(3) Uani d . 1 1 . .
    C C1 0.43185(3) 0.27309(10) 0.41930(13) 0.0215(3) Uani d . 1 1 . .
    C C2 0.40848(3) 0.22715(12) 0.43807(14) 0.0280(3) Uani d . 1 1 . .
    H H2 0.4014 0.1900 0.3820 0.034 Uiso calc R 1 1 . .
    C C3 0.39572(3) 0.23611(13) 0.53835(15) 0.0313(4) Uani d . 1 1 . .
    H H3 0.3806 0.2031 0.5501 0.038 Uiso calc R 1 1 . .
    C C4 0.40526(3) 0.29392(12) 0.62158(14) 0.0289(4) Uani d . 1 1 . .
    H H4 0.3962 0.3021 0.6875 0.035 Uiso calc R 1 1 . .
    C C5 0.42850(3) 0.33939(11) 0.60546(13) 0.0244(3) Uani d . 1 1 . .
    H H5 0.4349 0.3790 0.6604 0.029 Uiso calc R 1 1 . .
    C C6 0.44231(3) 0.32611(10) 0.50729(12) 0.0203(3) Uani d . 1 1 . .
    C C7 0.48666(3) 0.34345(11) 0.59069(13) 0.0238(3) Uani d . 1 1 . .
    H H7A 0.4777 0.3433 0.6614 0.029 Uiso calc R 1 1 . .
    H H7B 0.4993 0.3925 0.5938 0.029 Uiso calc R 1 1 . .
    C C8 0.50061(3) 0.25390(12) 0.57856(15) 0.0310(4) Uani d . 1 1 . .
    H H8 0.5116 0.2371 0.6374 0.037 Uiso calc R 1 1 . .
    C C9 0.49894(4) 0.19689(13) 0.49419(19) 0.0407(4) Uani d . 1 1 . .
    H H9A 0.4882 0.2104 0.4331 0.049 Uiso calc R 1 1 . .
    H H9B 0.5085 0.1429 0.4952 0.049 Uiso calc R 1 1 . .
    C C10 0.47628(3) 0.40596(10) 0.40691(12) 0.0199(3) Uani d . 1 1 . .
    C C11 0.45605(3) 0.42556(10) 0.31523(12) 0.0208(3) Uani d . 1 1 . .
    H H11 0.4397 0.4419 0.3506 0.025 Uiso calc R 1 1 . .
    C C12 0.45194(3) 0.33759(10) 0.24566(12) 0.0209(3) Uani d . 1 1 . .
    H H12 0.4685 0.3226 0.2115 0.025 Uiso calc R 1 1 . .
    C C13 0.43239(3) 0.35188(11) 0.15081(13) 0.0225(3) Uani d . 1 1 . .
    C C14 0.44088(3) 0.35804(13) 0.04135(14) 0.0293(4) Uani d . 1 1 . .
    H H14 0.4585 0.3560 0.0271 0.035 Uiso calc R 1 1 . .
    C C15 0.42323(4) 0.36731(14) -0.04743(15) 0.0356(4) Uani d . 1 1 . .
    H H15 0.4291 0.3712 -0.1205 0.043 Uiso calc R 1 1 . .
    C C16 0.39702(4) 0.37079(13) -0.02703(16) 0.0359(4) Uani d . 1 1 . .
    H H16 0.3852 0.3761 -0.0863 0.043 Uiso calc R 1 1 . .
    C C17 0.38845(4) 0.36631(13) 0.08187(17) 0.0350(4) Uani d . 1 1 . .
    H H17 0.3708 0.3698 0.0959 0.042 Uiso calc R 1 1 . .
    C C18 0.40596(3) 0.35664(12) 0.17052(15) 0.0288(3) Uani d . 1 1 . .
    H H18 0.4000 0.3533 0.2435 0.035 Uiso calc R 1 1 . .
    C C19 0.36579(3) 0.11140(11) -0.10302(13) 0.0231(3) Uani d . 1 1 . .
    C C20 0.35985(3) 0.13185(12) -0.21494(15) 0.0292(3) Uani d . 1 1 . .
    H H20 0.3671 0.0970 -0.2715 0.035 Uiso calc R 1 1 . .
    C C21 0.34330(4) 0.20317(14) -0.24280(19) 0.0396(4) Uani d . 1 1 . .
    H H21 0.3395 0.2159 -0.3177 0.048 Uiso calc R 1 1 . .
    C C22 0.33236(4) 0.25554(14) -0.1593(2) 0.0464(5) Uani d . 1 1 . .
    H H22 0.3210 0.3029 -0.1780 0.056 Uiso calc R 1 1 . .
    C C23 0.33826(3) 0.23755(13) -0.0481(2) 0.0403(5) Uani d . 1 1 . .
    H H23 0.3311 0.2735 0.0078 0.048 Uiso calc R 1 1 . .
    C C24 0.35487(3) 0.16635(12) -0.01918(15) 0.0282(3) Uani d . 1 1 . .
    C C25 0.33697(5) 0.14175(17) 0.1726(2) 0.0595(8) Uani d D 1 1 . .
    H H25A 0.3349 0.0800 0.2014 0.071 Uiso calc PR 0.50 1 A 1
    H H25B 0.3213 0.1575 0.1309 0.071 Uiso calc PR 0.50 1 A 1
    H H25C 0.3395 0.0930 0.2270 0.071 Uiso calc PR 0.50 1 A 2
    H H25D 0.3213 0.1284 0.1298 0.071 Uiso calc PR 0.50 1 A 2
    C C26 0.34037(9) 0.2076(3) 0.2700(3) 0.0361(8) Uani d PDU 0.50 1 B 1
    H H26 0.3553 0.2106 0.3143 0.043 Uiso calc PR 0.50 1 B 1
    C C27 0.31929(9) 0.2621(3) 0.2860(4) 0.0514(9) Uani d PDU 0.50 1 B 1
    H H27A 0.3048 0.2563 0.2392 0.062 Uiso calc PR 0.50 1 B 1
    H H27B 0.3194 0.3049 0.3437 0.062 Uiso calc PR 0.50 1 B 1
    C C26' 0.33372(10) 0.2330(3) 0.2343(3) 0.0361(8) Uani d PD 0.50 1 B 2
    H H26' 0.3338 0.2880 0.1949 0.043 Uiso calc PR 0.50 1 B 2
    C C27' 0.33081(10) 0.2328(3) 0.3450(3) 0.0514(9) Uani d PD 0.50 1 B 2
    H H27C 0.3308 0.1775 0.3840 0.062 Uiso calc PR 0.50 1 B 2
    H H27D 0.3288 0.2878 0.3833 0.062 Uiso calc PR 0.50 1 B 2
    C C28 0.38237(4) 0.11630(12) 0.13676(14) 0.0336(4) Uani d . 1 1 . .
    C C29 0.40592(3) 0.12239(11) 0.06246(13) 0.0272(3) Uani d . 1 1 B .
    H H29 0.4051 0.1797 0.0196 0.033 Uiso calc R 1 1 . .
    C C30 0.40587(3) 0.04118(11) -0.01933(13) 0.0240(3) Uani d . 1 1 . .
    H H30 0.4087 -0.0145 0.0251 0.029 Uiso calc R 1 1 B .
    C C31 0.42762(3) 0.04703(11) -0.10277(14) 0.0246(3) Uani d . 1 1 B .
    C C32 0.44697(3) -0.01911(12) -0.10342(15) 0.0293(4) Uani d . 1 1 . .
    H H32 0.4472 -0.0651 -0.0494 0.035 Uiso calc R 1 1 B .
    C C33 0.46606(3) -0.01722(13) -0.18410(17) 0.0344(4) Uani d . 1 1 B .
    H H33 0.4789 -0.0618 -0.1836 0.041 Uiso calc R 1 1 . .
    C C34 0.46599(3) 0.05065(13) -0.26528(16) 0.0327(4) Uani d . 1 1 . .
    H H34 0.4786 0.0514 -0.3198 0.039 Uiso calc R 1 1 B .
    C C35 0.44694(3) 0.11747(13) -0.26473(16) 0.0330(4) Uani d . 1 1 B .
    H H35 0.4469 0.1635 -0.3187 0.040 Uiso calc R 1 1 . .
    C C36 0.42802(3) 0.11597(12) -0.18396(16) 0.0310(4) Uani d . 1 1 . .
    H H36 0.4154 0.1615 -0.1838 0.037 Uiso calc R 1 1 B .
    C C37 0.26079(3) 0.38385(11) 0.55772(13) 0.0237(3) Uani d . 1 1 . .
    C C38 0.27134(4) 0.29858(12) 0.58668(16) 0.0317(4) Uani d . 1 1 . .
    H H38 0.2825 0.2693 0.5377 0.038 Uiso calc R 1 1 . .
    C C39 0.26540(4) 0.25737(12) 0.68735(16) 0.0364(4) Uani d . 1 1 . .
    H H39 0.2724 0.2003 0.7053 0.044 Uiso calc R 1 1 . .
    C C40 0.24913(4) 0.30073(13) 0.76138(16) 0.0365(4) Uani d . 1 1 . .
    H H40 0.2452 0.2730 0.8292 0.044 Uiso calc R 1 1 . .
    C C41 0.23863(4) 0.38550(12) 0.73449(14) 0.0299(4) Uani d . 1 1 . .
    H H41 0.2279 0.4149 0.7849 0.036 Uiso calc R 1 1 . .
    C C42 0.24410(3) 0.42702(11) 0.63247(13) 0.0230(3) Uani d . 1 1 . .
    C C43 0.20376(3) 0.52092(12) 0.61385(15) 0.0287(3) Uani d . 1 1 . .
    H H43A 0.1993 0.5855 0.6168 0.034 Uiso calc R 1 1 . .
    H H43B 0.1986 0.4932 0.6840 0.034 Uiso calc R 1 1 . .
    C C44 0.18876(3) 0.47685(12) 0.51980(17) 0.0337(4) Uani d . 1 1 . .
    H H44 0.1708 0.4751 0.5259 0.040 Uiso calc R 1 1 . .
    C C45 0.19871(4) 0.44052(13) 0.42947(17) 0.0370(4) Uani d . 1 1 . .
    H H45A 0.2165 0.4408 0.4200 0.044 Uiso calc R 1 1 . .
    H H45B 0.1879 0.4145 0.3750 0.044 Uiso calc R 1 1 . .
    C C46 0.24510(3) 0.58222(10) 0.55556(13) 0.0222(3) Uani d . 1 1 . .
    C C47 0.27447(3) 0.57209(11) 0.54834(13) 0.0234(3) Uani d . 1 1 . .
    H H47 0.2810 0.5449 0.6184 0.028 Uiso calc R 1 1 . .
    C C48 0.28166(3) 0.50876(11) 0.45054(13) 0.0232(3) Uani d . 1 1 . .
    H H48 0.2774 0.5415 0.3809 0.028 Uiso calc R 1 1 . .
    C C49 0.31030(3) 0.48644(11) 0.44854(13) 0.0240(3) Uani d . 1 1 . .
    C C50 0.32412(4) 0.49960(12) 0.35145(15) 0.0320(4) Uani d . 1 1 . .
    H H50 0.3159 0.5255 0.2891 0.038 Uiso calc R 1 1 . .
    C C51 0.35011(4) 0.47459(14) 0.34579(18) 0.0395(4) Uani d . 1 1 . .
    H H51 0.3591 0.4841 0.2800 0.047 Uiso calc R 1 1 . .
    C C52 0.36235(4) 0.43598(13) 0.43717(18) 0.0385(4) Uani d . 1 1 . .
    H H52 0.3797 0.4195 0.4336 0.046 Uiso calc R 1 1 . .
    C C53 0.34883(4) 0.42174(15) 0.53443(17) 0.0395(4) Uani d . 1 1 . .
    H H53 0.3571 0.3955 0.5964 0.047 Uiso calc R 1 1 . .
    C C54 0.32298(3) 0.44652(14) 0.53984(15) 0.0331(4) Uani d . 1 1 . .
    H H54 0.3140 0.4363 0.6056 0.040 Uiso calc R 1 1 . .
loop_
    _atom_site_aniso_label
    _atom_site_aniso_U_11
    _atom_site_aniso_U_22
    _atom_site_aniso_U_33
    _atom_site_aniso_U_12
    _atom_site_aniso_U_13
    _atom_site_aniso_U_23
    O1 0.0316(6) 0.0209(5) 0.0252(6) 0.0022(4) 0.0077(5) 0.0063(4)
    O2 0.0235(6) 0.0288(6) 0.0242(5) -0.0039(4) 0.0041(4) -0.0014(4)
    O3 0.0538(9) 0.0302(7) 0.0402(8) 0.0015(6) -0.0232(6) -0.0012(6)
    O4 0.1104(15) 0.0351(8) 0.0220(6) -0.0117(8) 0.0094(7) 0.0045(6)
    O5 0.0259(6) 0.0239(6) 0.0454(7) -0.0047(5) 0.0033(5) 0.0001(5)
    O6 0.0302(6) 0.0221(6) 0.0363(7) 0.0039(5) 0.0036(5) 0.0023(5)
    N1 0.0324(7) 0.0171(6) 0.0226(6) 0.0012(5) 0.0008(5) -0.0016(5)
    N2 0.0211(6) 0.0202(6) 0.0183(6) -0.0008(5) 0.0009(5) -0.0002(5)
    N3 0.0273(7) 0.0195(6) 0.0269(7) -0.0042(5) 0.0016(5) -0.0043(5)
    N4 0.0412(9) 0.0357(8) 0.0292(7) -0.0154(7) 0.0185(7) -0.0130(6)
    N5 0.0273(7) 0.0282(7) 0.0218(6) -0.0036(6) 0.0010(5) -0.0066(5)
    N6 0.0213(6) 0.0214(6) 0.0256(6) 0.0008(5) 0.0032(5) -0.0004(5)
    C1 0.0247(7) 0.0180(7) 0.0218(7) 0.0008(6) -0.0001(6) 0.0026(5)
    C2 0.0277(8) 0.0257(8) 0.0305(8) -0.0044(6) -0.0040(6) 0.0031(6)
    C3 0.0226(8) 0.0330(9) 0.0385(9) -0.0043(7) 0.0021(7) 0.0104(7)
    C4 0.0250(8) 0.0350(9) 0.0268(8) 0.0035(7) 0.0057(6) 0.0082(7)
    C5 0.0258(8) 0.0262(8) 0.0214(7) 0.0022(6) 0.0021(6) 0.0026(6)
    C6 0.0221(7) 0.0180(7) 0.0208(7) 0.0004(5) 0.0018(5) 0.0031(5)
    C7 0.0252(8) 0.0258(8) 0.0204(7) -0.0011(6) -0.0014(6) 0.0000(6)
    C8 0.0286(8) 0.0298(9) 0.0343(9) 0.0037(7) -0.0043(7) 0.0055(7)
    C9 0.0427(11) 0.0267(9) 0.0526(12) 0.0100(8) -0.0050(9) -0.0047(8)
    C10 0.0242(7) 0.0155(6) 0.0200(7) 0.0008(5) 0.0037(5) -0.0032(5)
    C11 0.0239(7) 0.0193(7) 0.0195(7) 0.0018(6) 0.0042(5) 0.0018(5)
    C12 0.0224(7) 0.0218(7) 0.0187(7) 0.0015(6) 0.0017(5) -0.0004(5)
    C13 0.0244(8) 0.0213(7) 0.0217(7) 0.0008(6) -0.0006(6) 0.0004(6)
    C14 0.0268(8) 0.0375(9) 0.0236(8) -0.0023(7) 0.0008(6) 0.0022(7)
    C15 0.0439(11) 0.0387(10) 0.0241(8) -0.0025(8) -0.0052(7) 0.0033(7)
    C16 0.0407(10) 0.0309(9) 0.0355(9) 0.0048(8) -0.0162(8) 0.0007(7)
    C17 0.0256(9) 0.0347(9) 0.0447(10) 0.0058(7) -0.0062(7) -0.0030(8)
    C18 0.0266(8) 0.0314(8) 0.0287(8) 0.0043(7) 0.0018(6) -0.0009(7)
    C19 0.0199(7) 0.0219(7) 0.0278(8) -0.0045(6) 0.0044(6) -0.0018(6)
    C20 0.0263(8) 0.0319(9) 0.0296(8) -0.0050(7) 0.0009(6) 0.0005(7)
    C21 0.0321(9) 0.0353(10) 0.0509(11) -0.0080(8) -0.0137(8) 0.0086(9)
    C22 0.0273(9) 0.0282(9) 0.0833(16) 0.0007(7) -0.0142(10) -0.0039(10)
    C23 0.0212(8) 0.0330(9) 0.0668(13) -0.0017(7) 0.0031(8) -0.0188(9)
    C24 0.0222(8) 0.0266(8) 0.0360(9) -0.0068(6) 0.0081(6) -0.0084(7)
    C25 0.0658(15) 0.0596(14) 0.0545(13) -0.0373(12) 0.0432(12) -0.0344(11)
    C26 0.041(2) 0.045(2) 0.0226(19) -0.0109(15) 0.0109(15) -0.0086(15)
    C27 0.062(2) 0.0432(19) 0.049(2) -0.0150(16) 0.0163(16) -0.0183(15)
    C26' 0.041(2) 0.045(2) 0.0226(19) -0.0109(15) 0.0109(15) -0.0086(15)
    C27' 0.062(2) 0.0432(19) 0.049(2) -0.0150(16) 0.0163(16) -0.0183(15)
    C28 0.0585(12) 0.0208(8) 0.0216(8) -0.0099(8) 0.0070(8) -0.0029(6)
    C29 0.0382(9) 0.0199(7) 0.0232(7) -0.0017(6) -0.0059(6) 0.0009(6)
    C30 0.0299(8) 0.0183(7) 0.0238(7) -0.0013(6) -0.0004(6) 0.0018(6)
    C31 0.0254(8) 0.0205(7) 0.0276(8) -0.0027(6) -0.0023(6) 0.0010(6)
    C32 0.0286(8) 0.0229(8) 0.0362(9) -0.0001(6) -0.0038(7) 0.0068(7)
    C33 0.0243(8) 0.0293(9) 0.0496(11) 0.0049(7) 0.0006(7) 0.0041(8)
    C34 0.0221(8) 0.0348(9) 0.0414(10) -0.0017(7) 0.0042(7) 0.0024(8)
    C35 0.0282(9) 0.0318(9) 0.0391(10) -0.0006(7) 0.0023(7) 0.0118(7)
    C36 0.0266(8) 0.0272(8) 0.0392(9) 0.0048(7) 0.0029(7) 0.0088(7)
    C37 0.0232(7) 0.0227(7) 0.0253(7) -0.0018(6) -0.0011(6) -0.0028(6)
    C38 0.0313(9) 0.0254(8) 0.0383(9) 0.0040(7) -0.0041(7) -0.0069(7)
    C39 0.0453(11) 0.0216(8) 0.0420(10) 0.0039(7) -0.0111(8) 0.0011(7)
    C40 0.0526(12) 0.0275(9) 0.0294(9) -0.0046(8) -0.0043(8) 0.0058(7)
    C41 0.0370(9) 0.0271(8) 0.0255(8) -0.0036(7) 0.0022(7) -0.0010(6)
    C42 0.0237(7) 0.0206(7) 0.0246(7) -0.0012(6) -0.0011(6) -0.0003(6)
    C43 0.0223(8) 0.0298(8) 0.0342(9) 0.0025(6) 0.0081(6) 0.0003(7)
    C44 0.0204(8) 0.0296(9) 0.0512(11) 0.0005(7) -0.0018(7) 0.0015(8)
    C45 0.0311(9) 0.0359(10) 0.0436(10) -0.0020(8) -0.0097(8) -0.0043(8)
    C46 0.0253(8) 0.0203(7) 0.0211(7) 0.0001(6) 0.0022(6) -0.0033(6)
    C47 0.0240(8) 0.0209(7) 0.0254(7) -0.0018(6) 0.0013(6) -0.0013(6)
    C48 0.0232(7) 0.0258(8) 0.0206(7) 0.0009(6) 0.0010(6) 0.0002(6)
    C49 0.0236(8) 0.0239(7) 0.0247(7) 0.0004(6) 0.0029(6) -0.0038(6)
    C50 0.0355(9) 0.0309(9) 0.0298(9) 0.0008(7) 0.0079(7) 0.0028(7)
    C51 0.0363(10) 0.0356(10) 0.0473(11) -0.0014(8) 0.0195(9) -0.0003(8)
    C52 0.0232(8) 0.0343(10) 0.0583(12) 0.0015(7) 0.0067(8) -0.0105(9)
    C53 0.0317(10) 0.0470(11) 0.0398(10) 0.0112(8) -0.0041(8) -0.0043(9)
    C54 0.0284(9) 0.0464(10) 0.0246(8) 0.0064(8) 0.0028(6) -0.0019(7)
loop_
    _geom_bond_atom_site_label_1
    _geom_bond_atom_site_label_2
    _geom_bond_site_symmetry_2
    _geom_bond_distance
    _geom_bond_publ_flag
    O1 C11 . 1.4053(18) ?
    O1 H1O . 0.8400 ?
    O2 C10 . 1.2309(19) ?
    O3 C29 . 1.413(2) ?
    O3 H3O . 0.8400 ?
    O4 C28 . 1.235(2) ?
    O5 C47 . 1.4073(19) ?
    O5 H5O . 0.8400 ?
    O6 C46 . 1.229(2) ?
    N1 C1 . 1.399(2) ?
    N1 C12 . 1.477(2) ?
    N1 H1N . 0.8800 ?
    N2 C10 . 1.3513(19) ?
    N2 C6 . 1.4311(19) ?
    N2 C7 . 1.4706(19) ?
    N3 C19 . 1.406(2) ?
    N3 C30 . 1.477(2) ?
    N3 H3N . 0.8800 ?
    N4 C28 . 1.345(3) ?
    N4 C24 . 1.425(2) ?
    N4 C25 . 1.484(2) ?
    N5 C37 . 1.416(2) ?
    N5 C48 . 1.481(2) ?
    N5 H5N . 0.8800 ?
    N6 C46 . 1.357(2) ?
    N6 C42 . 1.434(2) ?
    N6 C43 . 1.467(2) ?
    C1 C2 . 1.402(2) ?
    C1 C6 . 1.405(2) ?
    C2 C3 . 1.382(2) ?
    C2 H2 . 0.9300 ?
    C3 C4 . 1.387(3) ?
    C3 H3 . 0.9300 ?
    C4 C5 . 1.388(2) ?
    C4 H4 . 0.9300 ?
    C5 C6 . 1.395(2) ?
    C5 H5 . 0.9300 ?
    C7 C8 . 1.499(2) ?
    C7 H7A . 0.9700 ?
    C7 H7B . 0.9700 ?
    C8 C9 . 1.307(3) ?
    C8 H8 . 0.9300 ?
    C9 H9A . 0.9300 ?
    C9 H9B . 0.9300 ?
    C10 C11 . 1.527(2) ?
    C11 C12 . 1.540(2) ?
    C11 H11 . 0.9800 ?
    C12 C13 . 1.518(2) ?
    C12 H12 . 0.9800 ?
    C13 C14 . 1.388(2) ?
    C13 C18 . 1.392(2) ?
    C14 C15 . 1.393(2) ?
    C14 H14 . 0.9300 ?
    C15 C16 . 1.381(3) ?
    C15 H15 . 0.9300 ?
    C16 C17 . 1.381(3) ?
    C16 H16 . 0.9300 ?
    C17 C18 . 1.387(2) ?
    C17 H17 . 0.9300 ?
    C18 H18 . 0.9300 ?
    C19 C20 . 1.397(2) ?
    C19 C24 . 1.407(2) ?
    C20 C21 . 1.383(3) ?
    C20 H20 . 0.9300 ?
    C21 C22 . 1.383(3) ?
    C21 H21 . 0.9300 ?
    C22 C23 . 1.382(3) ?
    C22 H22 . 0.9300 ?
    C23 C24 . 1.386(3) ?
    C23 H23 . 0.9300 ?
    C25 C26 . 1.515(4) ?
    C25 C26' . 1.531(4) ?
    C25 H25A . 0.9700 ?
    C25 H25B . 0.9700 ?
    C25 H25C . 0.9700 ?
    C25 H25D . 0.9700 ?
    C26 C27 . 1.364(4) ?
    C26 H26 . 0.9300 ?
    C27 H27A . 0.9300 ?
    C27 H27B . 0.9300 ?
    C26' C27' . 1.332(4) ?
    C26' H26' . 0.9300 ?
    C27' H27C . 0.9300 ?
    C27' H27D . 0.9300 ?
    C28 C29 . 1.520(3) ?
    C29 C30 . 1.534(2) ?
    C29 H29 . 0.9800 ?
    C30 C31 . 1.516(2) ?
    C30 H30 . 0.9800 ?
    C31 C32 . 1.389(2) ?
    C31 C36 . 1.396(2) ?
    C32 C33 . 1.390(3) ?
    C32 H32 . 0.9300 ?
    C33 C34 . 1.384(3) ?
    C33 H33 . 0.9300 ?
    C34 C35 . 1.385(3) ?
    C34 H34 . 0.9300 ?
    C35 C36 . 1.385(3) ?
    C35 H35 . 0.9300 ?
    C36 H36 . 0.9300 ?
    C37 C38 . 1.398(2) ?
    C37 C42 . 1.400(2) ?
    C38 C39 . 1.382(3) ?
    C38 H38 . 0.9300 ?
    C39 C40 . 1.383(3) ?
    C39 H39 . 0.9300 ?
    C40 C41 . 1.385(3) ?
    C40 H40 . 0.9300 ?
    C41 C42 . 1.393(2) ?
    C41 H41 . 0.9300 ?
    C43 C44 . 1.498(3) ?
    C43 H43A . 0.9700 ?
    C43 H43B . 0.9700 ?
    C44 C45 . 1.313(3) ?
    C44 H44 . 0.9300 ?
    C45 H45A . 0.9300 ?
    C45 H45B . 0.9300 ?
    C46 C47 . 1.528(2) ?
    C47 C48 . 1.538(2) ?
    C47 H47 . 0.9800 ?
    C48 C49 . 1.516(2) ?
    C48 H48 . 0.9800 ?
    C49 C54 . 1.390(2) ?
    C49 C50 . 1.384(2) ?
    C50 C51 . 1.394(3) ?
    C50 H50 . 0.9300 ?
    C51 C52 . 1.372(3) ?
    C51 H51 . 0.9300 ?
    C52 C53 . 1.380(3) ?
    C52 H52 . 0.9300 ?
    C53 C54 . 1.386(3) ?
    C53 H53 . 0.9300 ?
    C54 H54 . 0.9300 ?
loop_
    _geom_angle_atom_site_label_1
    _geom_angle_atom_site_label_2
    _geom_angle_atom_site_label_3
    _geom_angle_site_symmetry_1
    _geom_angle_site_symmetry_3
    _geom_angle
    _geom_angle_publ_flag
    C11 O1 H1O . . 109.5 ?
    C29 O3 H3O . . 109.5 ?
    C47 O5 H5O . . 109.5 ?
    C1 N1 C12 . . 121.97(12) ?
    C1 N1 H1N . . 119.0 ?
    C12 N1 H1N . . 119.0 ?
    C10 N2 C6 . . 122.30(13) ?
    C10 N2 C7 . . 118.52(13) ?
    C6 N2 C7 . . 118.62(12) ?
    C19 N3 C30 . . 120.48(13) ?
    C19 N3 H3N . . 119.8 ?
    C30 N3 H3N . . 119.8 ?
    C28 N4 C24 . . 122.98(14) ?
    C28 N4 C25 . . 117.62(19) ?
    C24 N4 C25 . . 119.13(19) ?
    C37 N5 C48 . . 117.89(13) ?
    C37 N5 H5N . . 121.1 ?
    C48 N5 H5N . . 121.1 ?
    C46 N6 C42 . . 122.04(13) ?
    C46 N6 C43 . . 118.52(13) ?
    C42 N6 C43 . . 119.05(13) ?
    N1 C1 C2 . . 120.46(14) ?
    N1 C1 C6 . . 121.63(14) ?
    C2 C1 C6 . . 117.72(14) ?
    C3 C2 C1 . . 121.18(16) ?
    C3 C2 H2 . . 119.4 ?
    C1 C2 H2 . . 119.4 ?
    C2 C3 C4 . . 120.56(16) ?
    C2 C3 H3 . . 119.7 ?
    C4 C3 H3 . . 119.7 ?
    C5 C4 C3 . . 119.28(15) ?
    C5 C4 H4 . . 120.4 ?
    C3 C4 H4 . . 120.4 ?
    C4 C5 C6 . . 120.40(16) ?
    C4 C5 H5 . . 119.8 ?
    C6 C5 H5 . . 119.8 ?
    C5 C6 C1 . . 120.53(14) ?
    C5 C6 N2 . . 118.90(14) ?
    C1 C6 N2 . . 120.50(13) ?
    N2 C7 C8 . . 114.44(13) ?
    N2 C7 H7A . . 108.7 ?
    C8 C7 H7A . . 108.7 ?
    N2 C7 H7B . . 108.7 ?
    C8 C7 H7B . . 108.7 ?
    H7A C7 H7B . . 107.6 ?
    C9 C8 C7 . . 127.04(16) ?
    C9 C8 H8 . . 116.5 ?
    C7 C8 H8 . . 116.5 ?
    C8 C9 H9A . . 120.0 ?
    C8 C9 H9B . . 120.0 ?
    H9A C9 H9B . . 120.0 ?
    O2 C10 N2 . . 122.25(14) ?
    O2 C10 C11 . . 121.09(13) ?
    N2 C10 C11 . . 116.67(13) ?
    O1 C11 C10 . . 110.52(12) ?
    O1 C11 C12 . . 111.50(12) ?
    C10 C11 C12 . . 108.47(12) ?
    O1 C11 H11 . . 108.8 ?
    C10 C11 H11 . . 108.8 ?
    C12 C11 H11 . . 108.8 ?
    N1 C12 C13 . . 112.64(13) ?
    N1 C12 C11 . . 110.39(12) ?
    C13 C12 C11 . . 111.80(12) ?
    N1 C12 H12 . . 107.2 ?
    C13 C12 H12 . . 107.2 ?
    C11 C12 H12 . . 107.2 ?
    C14 C13 C18 . . 118.85(15) ?
    C14 C13 C12 . . 119.57(14) ?
    C18 C13 C12 . . 121.56(14) ?
    C13 C14 C15 . . 120.59(16) ?
    C13 C14 H14 . . 119.7 ?
    C15 C14 H14 . . 119.7 ?
    C16 C15 C14 . . 120.07(17) ?
    C16 C15 H15 . . 120.0 ?
    C14 C15 H15 . . 120.0 ?
    C15 C16 C17 . . 119.66(16) ?
    C15 C16 H16 . . 120.2 ?
    C17 C16 H16 . . 120.2 ?
    C16 C17 C18 . . 120.46(17) ?
    C16 C17 H17 . . 119.8 ?
    C18 C17 H17 . . 119.8 ?
    C17 C18 C13 . . 120.36(16) ?
    C17 C18 H18 . . 119.8 ?
    C13 C18 H18 . . 119.8 ?
    C20 C19 N3 . . 120.85(15) ?
    C20 C19 C24 . . 118.27(16) ?
    N3 C19 C24 . . 120.58(15) ?
    C21 C20 C19 . . 121.01(18) ?
    C21 C20 H20 . . 119.5 ?
    C19 C20 H20 . . 119.5 ?
    C20 C21 C22 . . 120.01(19) ?
    C20 C21 H21 . . 120.0 ?
    C22 C21 H21 . . 120.0 ?
    C23 C22 C21 . . 120.05(18) ?
    C23 C22 H22 . . 120.0 ?
    C21 C22 H22 . . 120.0 ?
    C22 C23 C24 . . 120.43(18) ?
    C22 C23 H23 . . 119.8 ?
    C24 C23 H23 . . 119.8 ?
    C23 C24 C19 . . 120.22(18) ?
    C23 C24 N4 . . 119.95(16) ?
    C19 C24 N4 . . 119.64(16) ?
    N4 C25 C26 . . 112.3(2) ?
    N4 C25 C26' . . 111.8(2) ?
    N4 C25 H25A . . 109.1 ?
    C26 C25 H25A . . 109.1 ?
    N4 C25 H25B . . 109.1 ?
    C26 C25 H25B . . 109.1 ?
    H25A C25 H25B . . 107.9 ?
    N4 C25 H25C . . 109.3 ?
    C26' C25 H25C . . 109.3 ?
    N4 C25 H25D . . 109.3 ?
    C26' C25 H25D . . 109.3 ?
    H25C C25 H25D . . 107.9 ?
    C27 C26 C25 . . 113.2(4) ?
    C27 C26 H26 . . 123.4 ?
    C25 C26 H26 . . 123.4 ?
    C26 C27 H27A . . 120.0 ?
    C26 C27 H27B . . 120.0 ?
    H27A C27 H27B . . 120.0 ?
    C27' C26' C25 . . 119.3(4) ?
    C27' C26' H26' . . 120.3 ?
    C25 C26' H26' . . 120.3 ?
    C26' C27' H27C . . 120.0 ?
    C26' C27' H27D . . 120.0 ?
    H27C C27' H27D . . 120.0 ?
    O4 C28 N4 . . 122.12(19) ?
    O4 C28 C29 . . 118.8(2) ?
    N4 C28 C29 . . 119.06(15) ?
    O3 C29 C28 . . 110.18(14) ?
    O3 C29 C30 . . 110.10(14) ?
    C28 C29 C30 . . 109.48(14) ?
    O3 C29 H29 . . 109.0 ?
    C28 C29 H29 . . 109.0 ?
    C30 C29 H29 . . 109.0 ?
    N3 C30 C31 . . 112.53(13) ?
    N3 C30 C29 . . 109.85(13) ?
    C31 C30 C29 . . 112.41(13) ?
    N3 C30 H30 . . 107.2 ?
    C31 C30 H30 . . 107.2 ?
    C29 C30 H30 . . 107.2 ?
    C32 C31 C36 . . 118.48(16) ?
    C32 C31 C30 . . 120.41(14) ?
    C36 C31 C30 . . 121.04(15) ?
    C31 C32 C33 . . 120.61(16) ?
    C31 C32 H32 . . 119.7 ?
    C33 C32 H32 . . 119.7 ?
    C34 C33 C32 . . 120.35(16) ?
    C34 C33 H33 . . 119.8 ?
    C32 C33 H33 . . 119.8 ?
    C33 C34 C35 . . 119.52(17) ?
    C33 C34 H34 . . 120.2 ?
    C35 C34 H34 . . 120.2 ?
    C36 C35 C34 . . 120.17(16) ?
    C36 C35 H35 . . 119.9 ?
    C34 C35 H35 . . 119.9 ?
    C35 C36 C31 . . 120.86(16) ?
    C35 C36 H36 . . 119.6 ?
    C31 C36 H36 . . 119.6 ?
    C38 C37 C42 . . 118.93(15) ?
    C38 C37 N5 . . 121.51(15) ?
    C42 C37 N5 . . 119.47(14) ?
    C39 C38 C37 . . 120.66(17) ?
    C39 C38 H38 . . 119.7 ?
    C37 C38 H38 . . 119.7 ?
    C38 C39 C40 . . 120.19(17) ?
    C38 C39 H39 . . 119.9 ?
    C40 C39 H39 . . 119.9 ?
    C41 C40 C39 . . 119.99(17) ?
    C41 C40 H40 . . 120.0 ?
    C39 C40 H40 . . 120.0 ?
    C40 C41 C42 . . 120.38(17) ?
    C40 C41 H41 . . 119.8 ?
    C42 C41 H41 . . 119.8 ?
    C41 C42 C37 . . 119.84(15) ?
    C41 C42 N6 . . 119.50(15) ?
    C37 C42 N6 . . 120.62(14) ?
    N6 C43 C44 . . 113.71(14) ?
    N6 C43 H43A . . 108.8 ?
    C44 C43 H43A . . 108.8 ?
    N6 C43 H43B . . 108.8 ?
    C44 C43 H43B . . 108.8 ?
    H43A C43 H43B . . 107.7 ?
    C45 C44 C43 . . 125.67(16) ?
    C45 C44 H44 . . 117.2 ?
    C43 C44 H44 . . 117.2 ?
    C44 C45 H45A . . 120.0 ?
    C44 C45 H45B . . 120.0 ?
    H45A C45 H45B . . 120.0 ?
    O6 C46 N6 . . 122.86(15) ?
    O6 C46 C47 . . 119.87(14) ?
    N6 C46 C47 . . 117.23(13) ?
    O5 C47 C46 . . 110.38(13) ?
    O5 C47 C48 . . 109.73(13) ?
    C46 C47 C48 . . 110.70(13) ?
    O5 C47 H47 . . 108.7 ?
    C46 C47 H47 . . 108.7 ?
    C48 C47 H47 . . 108.7 ?
    N5 C48 C49 . . 111.95(13) ?
    N5 C48 C47 . . 109.90(12) ?
    C49 C48 C47 . . 112.91(13) ?
    N5 C48 H48 . . 107.3 ?
    C49 C48 H48 . . 107.3 ?
    C47 C48 H48 . . 107.3 ?
    C54 C49 C50 . . 118.10(16) ?
    C54 C49 C48 . . 121.68(14) ?
    C50 C49 C48 . . 120.06(15) ?
    C49 C50 C51 . . 121.01(18) ?
    C49 C50 H50 . . 119.5 ?
    C51 C50 H50 . . 119.5 ?
    C52 C51 C50 . . 120.03(18) ?
    C52 C51 H51 . . 120.0 ?
    C50 C51 H51 . . 120.0 ?
    C51 C52 C53 . . 119.77(17) ?
    C51 C52 H52 . . 120.1 ?
    C53 C52 H52 . . 120.1 ?
    C52 C53 C54 . . 120.12(18) ?
    C52 C53 H53 . . 119.9 ?
    C54 C53 H53 . . 119.9 ?
    C49 C54 C53 . . 120.97(17) ?
    C49 C54 H54 . . 119.5 ?
    C53 C54 H54 . . 119.5 ?
loop_
    _geom_torsion_atom_site_label_1
    _geom_torsion_atom_site_label_2
    _geom_torsion_atom_site_label_3
    _geom_torsion_atom_site_label_4
    _geom_torsion_site_symmetry_1
    _geom_torsion_site_symmetry_2
    _geom_torsion_site_symmetry_3
    _geom_torsion_site_symmetry_4
    _geom_torsion
    _geom_torsion_publ_flag
    C12 N1 C1 C2 . . . . 123.84(16) ?
    C12 N1 C1 C6 . . . . -61.3(2) ?
    N1 C1 C2 C3 . . . . 177.18(15) ?
    C6 C1 C2 C3 . . . . 2.1(2) ?
    C1 C2 C3 C4 . . . . 2.6(3) ?
    C2 C3 C4 C5 . . . . -3.2(3) ?
    C3 C4 C5 C6 . . . . -0.9(2) ?
    C4 C5 C6 C1 . . . . 5.7(2) ?
    C4 C5 C6 N2 . . . . -171.11(14) ?
    N1 C1 C6 C5 . . . . 178.82(14) ?
    C2 C1 C6 C5 . . . . -6.2(2) ?
    N1 C1 C6 N2 . . . . -4.5(2) ?
    C2 C1 C6 N2 . . . . 170.56(14) ?
    C10 N2 C6 C5 . . . . -137.42(15) ?
    C7 N2 C6 C5 . . . . 51.28(19) ?
    C10 N2 C6 C1 . . . . 45.8(2) ?
    C7 N2 C6 C1 . . . . -125.49(15) ?
    C10 N2 C7 C8 . . . . -87.20(17) ?
    C6 N2 C7 C8 . . . . 84.43(17) ?
    N2 C7 C8 C9 . . . . 4.8(3) ?
    C6 N2 C10 O2 . . . . -170.89(14) ?
    C7 N2 C10 O2 . . . . 0.4(2) ?
    C6 N2 C10 C11 . . . . 8.9(2) ?
    C7 N2 C10 C11 . . . . -179.78(12) ?
    O2 C10 C11 O1 . . . . -24.25(19) ?
    N2 C10 C11 O1 . . . . 155.95(13) ?
    O2 C10 C11 C12 . . . . 98.27(16) ?
    N2 C10 C11 C12 . . . . -81.53(15) ?
    C1 N1 C12 C13 . . . . -96.21(16) ?
    C1 N1 C12 C11 . . . . 29.55(19) ?
    O1 C11 C12 N1 . . . . 176.81(12) ?
    C10 C11 C12 N1 . . . . 54.89(16) ?
    O1 C11 C12 C13 . . . . -56.96(17) ?
    C10 C11 C12 C13 . . . . -178.88(12) ?
    N1 C12 C13 C14 . . . . -128.67(16) ?
    C11 C12 C13 C14 . . . . 106.34(17) ?
    N1 C12 C13 C18 . . . . 49.6(2) ?
    C11 C12 C13 C18 . . . . -75.35(19) ?
    C18 C13 C14 C15 . . . . -1.0(3) ?
    C12 C13 C14 C15 . . . . 177.31(16) ?
    C13 C14 C15 C16 . . . . 0.2(3) ?
    C14 C15 C16 C17 . . . . 0.9(3) ?
    C15 C16 C17 C18 . . . . -1.2(3) ?
    C16 C17 C18 C13 . . . . 0.4(3) ?
    C14 C13 C18 C17 . . . . 0.7(3) ?
    C12 C13 C18 C17 . . . . -177.58(16) ?
    C30 N3 C19 C20 . . . . 116.39(17) ?
    C30 N3 C19 C24 . . . . -70.0(2) ?
    N3 C19 C20 C21 . . . . 172.62(16) ?
    C24 C19 C20 C21 . . . . -1.1(2) ?
    C19 C20 C21 C22 . . . . 0.0(3) ?
    C20 C21 C22 C23 . . . . 1.0(3) ?
    C21 C22 C23 C24 . . . . -0.9(3) ?
    C22 C23 C24 C19 . . . . -0.3(3) ?
    C22 C23 C24 N4 . . . . -175.14(17) ?
    C20 C19 C24 C23 . . . . 1.2(2) ?
    N3 C19 C24 C23 . . . . -172.53(15) ?
    C20 C19 C24 N4 . . . . 176.14(15) ?
    N3 C19 C24 N4 . . . . 2.4(2) ?
    C28 N4 C24 C23 . . . . -143.55(17) ?
    C25 N4 C24 C23 . . . . 42.6(2) ?
    C28 N4 C24 C19 . . . . 41.5(2) ?
    C25 N4 C24 C19 . . . . -132.32(17) ?
    C28 N4 C25 C26 . . . . 64.3(3) ?
    C24 N4 C25 C26 . . . . -121.5(3) ?
    C28 N4 C25 C26' . . . . 91.2(3) ?
    C24 N4 C25 C26' . . . . -94.7(3) ?
    N4 C25 C26 C27 . . . . 130.7(4) ?
    C26' C25 C26 C27 . . . . 36.7(6) ?
    N4 C25 C26' C27' . . . . -131.1(4) ?
    C26 C25 C26' C27' . . . . -34.9(6) ?
    C24 N4 C28 O4 . . . . -171.86(16) ?
    C25 N4 C28 O4 . . . . 2.1(3) ?
    C24 N4 C28 C29 . . . . 9.3(2) ?
    C25 N4 C28 C29 . . . . -176.74(15) ?
    O4 C28 C29 O3 . . . . -19.3(2) ?
    N4 C28 C29 O3 . . . . 159.57(15) ?
    O4 C28 C29 C30 . . . . 101.92(18) ?
    N4 C28 C29 C30 . . . . -79.21(19) ?
    C19 N3 C30 C31 . . . . -89.64(17) ?
    C19 N3 C30 C29 . . . . 36.41(19) ?
    O3 C29 C30 N3 . . . . 170.34(13) ?
    C28 C29 C30 N3 . . . . 49.08(17) ?
    O3 C29 C30 C31 . . . . -63.54(18) ?
    C28 C29 C30 C31 . . . . 175.20(14) ?
    N3 C30 C31 C32 . . . . -119.09(17) ?
    C29 C30 C31 C32 . . . . 116.26(17) ?
    N3 C30 C31 C36 . . . . 57.7(2) ?
    C29 C30 C31 C36 . . . . -66.9(2) ?
    C36 C31 C32 C33 . . . . -0.9(3) ?
    C30 C31 C32 C33 . . . . 176.02(16) ?
    C31 C32 C33 C34 . . . . -0.2(3) ?
    C32 C33 C34 C35 . . . . 0.8(3) ?
    C33 C34 C35 C36 . . . . -0.4(3) ?
    C34 C35 C36 C31 . . . . -0.6(3) ?
    C32 C31 C36 C35 . . . . 1.3(3) ?
    C30 C31 C36 C35 . . . . -175.59(17) ?
    C48 N5 C37 C38 . . . . -111.46(17) ?
    C48 N5 C37 C42 . . . . 71.98(19) ?
    C42 C37 C38 C39 . . . . 0.1(3) ?
    N5 C37 C38 C39 . . . . -176.51(16) ?
    C37 C38 C39 C40 . . . . -0.8(3) ?
    C38 C39 C40 C41 . . . . 0.3(3) ?
    C39 C40 C41 C42 . . . . 0.8(3) ?
    C40 C41 C42 C37 . . . . -1.5(3) ?
    C40 C41 C42 N6 . . . . 176.56(16) ?
    C38 C37 C42 C41 . . . . 1.1(2) ?
    N5 C37 C42 C41 . . . . 177.70(15) ?
    C38 C37 C42 N6 . . . . -176.99(15) ?
    N5 C37 C42 N6 . . . . -0.3(2) ?
    C46 N6 C42 C41 . . . . 137.53(16) ?
    C43 N6 C42 C41 . . . . -49.8(2) ?
    C46 N6 C42 C37 . . . . -44.4(2) ?
    C43 N6 C42 C37 . . . . 128.29(16) ?
    C46 N6 C43 C44 . . . . 95.05(18) ?
    C42 N6 C43 C44 . . . . -77.92(19) ?
    N6 C43 C44 C45 . . . . -6.1(3) ?
    C42 N6 C46 O6 . . . . 174.05(15) ?
    C43 N6 C46 O6 . . . . 1.3(2) ?
    C42 N6 C46 C47 . . . . -8.5(2) ?
    C43 N6 C46 C47 . . . . 178.74(13) ?
    O6 C46 C47 O5 . . . . 18.0(2) ?
    N6 C46 C47 O5 . . . . -159.56(14) ?
    O6 C46 C47 C48 . . . . -103.73(17) ?
    N6 C46 C47 C48 . . . . 78.75(17) ?
    C37 N5 C48 C49 . . . . 85.17(17) ?
    C37 N5 C48 C47 . . . . -41.14(18) ?
    O5 C47 C48 N5 . . . . -168.89(13) ?
    C46 C47 C48 N5 . . . . -46.82(17) ?
    O5 C47 C48 C49 . . . . 65.34(17) ?
    C46 C47 C48 C49 . . . . -172.59(13) ?
    N5 C48 C49 C54 . . . . -68.0(2) ?
    C47 C48 C49 C54 . . . . 56.6(2) ?
    N5 C48 C49 C50 . . . . 107.31(17) ?
    C47 C48 C49 C50 . . . . -128.03(16) ?
    C54 C49 C50 C51 . . . . -0.8(3) ?
    C48 C49 C50 C51 . . . . -176.27(16) ?
    C49 C50 C51 C52 . . . . 0.2(3) ?
    C50 C51 C52 C53 . . . . 0.2(3) ?
    C51 C52 C53 C54 . . . . -0.1(3) ?
    C50 C49 C54 C53 . . . . 0.9(3) ?
    C48 C49 C54 C53 . . . . 176.30(17) ?
    C52 C53 C54 C49 . . . . -0.4(3) ?
loop_
    _geom_hbond_atom_site_label_D
    _geom_hbond_atom_site_label_H
    _geom_hbond_atom_site_label_A
    _geom_hbond_site_symmetry_A
    _geom_hbond_distance_DH
    _geom_hbond_distance_HA
    _geom_hbond_distance_DA
    _geom_hbond_angle_DHA
    O1 H1o O2 2_655 0.84 1.96 2.786(2) 167
    O5 H5o O6 7_566 0.84 2.30 3.022(2) 145
    N1 H1n O3 . 0.88 2.58 3.142(2) 123
    N3 H3n O4 6 0.88 2.40 2.900(2) 116
