# Supplementary material for: 3-Hy­droxy-4-phenyl-1-(prop-2-en-1-yl)-2,3,4,5-tetra­hydro-1H-1,5-benzodiazepin-2-one
Source: Acta Crystallogr Sect E Struct Rep Online. 2011 Dec 23;68(Pt 1):o238. doi: 10.1107/S1600536811054456 (PMC3254569; doi:10.1107/S1600536811054456)
Supplement: Supplementary file 2 [file e-68-0o238-Isup2.hkl]

# 
# h,k,l, Fc-squared, Fo-squared, sigma(Fo-squared) and status flag 
# 
data_I
_shelx_title '  C2/c' 
_shelx_refln_list_code          4 
_shelx_F_calc_maximum      565.99 
_exptl_crystal_F_000      3744.00 
_reflns_d_resolution_high  0.7489 
 
loop_ 
 _symmetry_equiv_pos_as_xyz 
 'x, y, z' 
 '-x, y, -z+1/2' 
 'x+1/2, y+1/2, z' 
 '-x+1/2, y+1/2, -z+1/2' 
 '-x, -y, -z' 
 'x, -y, z-1/2' 
 '-x+1/2, -y+1/2, -z' 
 'x+1/2, -y+1/2, z-1/2' 
 
_cell_length_a    51.6665 
_cell_length_b    14.5766 
_cell_length_c    11.9316 
_cell_angle_alpha  90.000 
_cell_angle_beta   90.965 
_cell_angle_gamma  90.000 
 
_shelx_F_squared_multiplier     1.000 
 
loop_ 
 _refln_index_h 
 _refln_index_k 
 _refln_index_l 
 _refln_F_squared_calc 
 _refln_F_squared_meas 
 _refln_F_squared_sigma 
 _refln_observed_status 
   6   0   0    99731.43    43712.88   1771.86 o 
   8   0   0     2523.07     2086.94     29.01 o 
  10   0   0   131283.30   120102.73   1431.61 o 
  12   0   0    65516.35    64575.30    767.61 o 
  14   0   0      216.92       43.39      6.71 o 
  16   0   0     3502.99     3827.13     50.58 o 
  18   0   0    29277.91    30685.25    366.51 o 
  20   0   0     5904.95     5443.05     66.73 o 
  22   0   0     6684.55     6770.76     90.48 o 
  24   0   0     9054.83    12564.51    182.35 o 
  26   0   0     9913.97    11382.83    179.42 o 
  28   0   0     7698.07     8820.08    132.47 o 
  30   0   0    45067.02    47444.78    714.16 o 
  32   0   0     1688.14     2338.97     45.02 o 
  34   0   0     8497.29     9348.68    153.18 o 
  36   0   0       26.58       45.51     17.99 o 
  38   0   0       93.81       76.82     20.21 o 
  40   0   0       10.98       14.08     21.95 o 
  42   0   0    22414.99    21127.12    359.39 o 
  44   0   0     1218.71     1737.36     59.74 o 
  46   0   0     4478.72     4106.31    136.43 o 
  48   0   0     8720.82     9113.61    308.86 o 
  50   0   0      192.48      108.02     49.79 o 
  52   0   0     3080.05     2409.64    127.04 o 
  54   0   0     3445.29     3409.73    159.48 o 
  56   0   0     7807.41     8412.23    325.85 o 
  58   0   0     1845.50     1367.03    254.01 o 
  60   0   0      736.03      809.73     98.83 o 
  62   0   0      215.13       99.57     62.22 o 
  64   0   0      680.78      750.12     92.44 o 
  66   0   0       83.78      121.65     69.20 o 
  68   0   0      540.36      689.76    119.26 o 
   5   1   0    70950.80    34260.04    764.31 o 
   7   1   0     1665.71     1380.15     14.67 o 
   9   1   0     3503.55     3630.59     33.13 o 
  11   1   0      954.89     1086.76     12.34 o 
  13   1   0     5560.17     5444.18     49.23 o 
  15   1   0    12095.54    11403.72     99.02 o 
  17   1   0        3.70        0.04      3.54 o 
  19   1   0     8119.88     8740.01     78.87 o 
  21   1   0      212.82      183.15      8.89 o 
  23   1   0    16760.34    18587.69    187.82 o 
  25   1   0    31989.31    35842.70    357.00 o 
  27   1   0    29857.48    32976.64    329.43 o 
  29   1   0       20.79       24.26      6.58 o 
  31   1   0        9.90      107.63     10.92 o 
  33   1   0     1360.80     1317.88     27.32 o 
  35   1   0      348.89      364.30     15.19 o 
  37   1   0       77.31       44.25      9.61 o 
  39   1   0      938.64     1259.10     33.57 o 
  41   1   0      145.61      198.43     18.72 o 
  43   1   0     2987.00     2905.38     61.60 o 
  45   1   0     2601.58     2457.44     85.63 o 
  47   1   0    12122.79    11653.22    301.21 o 
  49   1   0        0.21       10.30     32.73 o 
  51   1   0     1440.29     1310.56     81.89 o 
  53   1   0       63.15       19.29     44.07 o 
  55   1   0      442.47      535.50     52.14 o 
  57   1   0     1192.50     1273.74     70.53 o 
  59   1   0      121.98       54.36     40.40 o 
  61   1   0       10.68      -38.49     38.49 o 
  63   1   0      859.09      899.46     67.92 o 
  65   1   0       34.68      103.62     57.47 o 
  67   1   0     1337.06     1664.38    101.53 o 
   0   2   0    19978.82    16965.53    383.82 o 
   2   2   0    18690.32    15777.62    146.42 o 
   4   2   0    22951.44    22138.83    196.93 o 
   6   2   0     2558.25     2851.85     29.22 o 
   8   2   0      526.39      381.44      7.56 o 
  10   2   0     2830.68     2945.81     29.89 o 
  12   2   0   171565.28   169968.83   1455.42 o 
  14   2   0    16885.12    18441.30    150.86 o 
  16   2   0     2873.89     2432.62     25.72 o 
  18   2   0    77816.44    74413.06    672.87 o 
  20   2   0    12597.03    11982.21    116.08 o 
  22   2   0     4005.00     4310.40     51.01 o 
  24   2   0      311.22      173.49     10.65 o 
  26   2   0    23467.32    27544.50    285.84 o 
  28   2   0     5961.19     5709.43     68.86 o 
  30   2   0     2649.76     3079.01     44.27 o 
  32   2   0       52.16       -1.27      8.14 o 
  34   2   0     2850.85     2887.81     43.38 o 
  36   2   0      956.91      721.05     21.61 o 
  38   2   0     1623.30     1932.44     38.02 o 
  40   2   0      670.74      629.19     21.40 o 
  42   2   0     1336.67     1051.02     32.47 o 
  44   2   0     1014.78     1277.03     43.02 o 
  46   2   0       72.73       66.48     26.81 o 
  48   2   0     1929.82     1893.66     68.37 o 
  50   2   0       64.35       41.20     30.34 o 
  52   2   0      998.57      906.22     51.14 o 
  54   2   0      151.14      323.48     54.01 o 
  56   2   0      951.11     1091.33     66.86 o 
  58   2   0     1570.20     1911.10    138.04 o 
  60   2   0       40.74       13.06     43.99 o 
  62   2   0      141.60      175.98     59.37 o 
  64   2   0       41.45      -22.40     47.52 o 
  66   2   0      343.59      219.32     78.26 o 
  68   2   0        6.53      -78.54     81.88 o 
   1   3   0    32960.72    33058.60    293.27 o 
   3   3   0   109698.75   107222.27    897.89 o 
   5   3   0    10737.88    10953.51     97.94 o 
   7   3   0   241439.97   235502.16   2062.66 o 
   9   3   0    11476.12    11463.50    102.40 o 
  11   3   0      384.81      317.21      8.56 o 
  13   3   0    49746.72    52227.45    460.41 o 
  15   3   0      445.52      256.18     11.20 o 
  17   3   0     1942.04     2551.03     27.89 o 
  19   3   0     1604.17     1843.63     23.34 o 
  21   3   0    17607.83    18830.44    174.82 o 
  23   3   0     7504.59     8377.36     95.99 o 
  25   3   0      252.54      246.69     10.66 o 
  27   3   0     7505.38     7339.50     85.81 o 
  29   3   0      755.41      728.48     15.95 o 
  31   3   0     1433.24     1393.29     29.71 o 
  33   3   0      369.43      300.04     14.97 o 
  35   3   0      286.42      146.52     12.34 o 
  37   3   0     1234.57     1510.84     31.49 o 
  39   3   0      769.89      792.65     24.74 o 
  41   3   0      331.61      232.47     18.34 o 
  43   3   0       55.27       80.01     17.27 o 
  45   3   0     2122.42     2165.45     55.93 o 
  47   3   0     1210.30      974.51     54.52 o 
  49   3   0     1691.31     1742.29     84.09 o 
  51   3   0     1647.50     1631.35     71.86 o 
  53   3   0      863.82      694.54     52.47 o 
  55   3   0       56.80       49.39     36.54 o 
  57   3   0       35.47       41.31     40.68 o 
  59   3   0       12.70      -39.10     39.10 o 
  61   3   0      704.87      758.99     68.97 o 
  63   3   0      100.81      128.47     52.69 o 
  65   3   0     1245.33     1405.21     92.22 o 
  67   3   0       63.23       22.18     53.47 o 
   0   4   0    17056.81    16723.91    206.38 o 
   2   4   0    39036.30    37808.15    335.50 o 
   4   4   0    14602.30    14372.05    128.76 o 
   6   4   0   126988.33   126116.91   1078.35 o 
   8   4   0    50874.73    51109.75    440.38 o 
  10   4   0    15466.19    15313.66    143.32 o 
  12   4   0     1163.70     1464.45     21.54 o 
  14   4   0    35326.83    38087.01    367.67 o 
  16   4   0    13527.86    12079.36    121.80 o 
  18   4   0    15630.07    15420.26    153.09 o 
  20   4   0      342.52      559.61     13.71 o 
  22   4   0    10480.79    10298.68    108.28 o 
  24   4   0     8358.10     9107.46     89.18 o 
  26   4   0     1914.24     2289.05     33.44 o 
  28   4   0     6043.18     5992.60     73.37 o 
  30   4   0      291.73      194.41     11.31 o 
  32   4   0    11242.93    11658.17    138.93 o 
  34   4   0      477.64      684.26     21.42 o 
  36   4   0      924.40      751.74     22.55 o 
  38   4   0      825.44      904.47     26.70 o 
  40   4   0      861.48      905.23     34.76 o 
  42   4   0     4316.80     4727.83     86.66 o 
  44   4   0      726.68      664.40     33.02 o 
  46   4   0      273.52      397.69     32.48 o 
  48   4   0     4222.06     3792.85    105.85 o 
  50   4   0      179.99      119.24     42.04 o 
  52   4   0      266.52      359.82     50.71 o 
  54   4   0      225.86      153.15     40.20 o 
  56   4   0      745.06      776.50     57.55 o 
  58   4   0      584.91      530.20     51.88 o 
  60   4   0      911.46      922.93     64.74 o 
  62   4   0      253.55      221.76     55.93 o 
  64   4   0      141.31       70.11     72.59 o 
  66   4   0      796.68      789.00     78.59 o 
   1   5   0        7.63       15.29      6.96 o 
   3   5   0     5248.21     5506.55     57.74 o 
   5   5   0     9657.57     9529.74     93.67 o 
   7   5   0    29367.25    29342.46    271.07 o 
   9   5   0     7463.60     8378.04     85.64 o 
  11   5   0     3578.30     3335.81     43.32 o 
  13   5   0     5167.61     5432.13     64.46 o 
  15   5   0     8577.31     9200.34    102.33 o 
  17   5   0     1444.25     1772.44     28.84 o 
  19   5   0     7951.93     8538.17     96.18 o 
  21   5   0     6295.39     5793.30     66.48 o 
  23   5   0     1017.92     1152.66     28.34 o 
  25   5   0    11016.36    11984.50    122.40 o 
  27   5   0      162.79       78.02      8.56 o 
  29   5   0      772.65      983.03     20.15 o 
  31   5   0     1691.39     2385.94     40.13 o 
  33   5   0      281.34      294.41     15.05 o 
  35   5   0     4121.27     4465.50     64.04 o 
  37   5   0      214.74      193.47     16.10 o 
  39   5   0     8054.79     7456.08    118.02 o 
  41   5   0      897.54      779.46     35.37 o 
  43   5   0     1313.59     1516.60     57.28 o 
  45   5   0       65.85       99.25     32.35 o 
  47   5   0     3325.68     3201.56     89.09 o 
  49   5   0     1975.26     1811.63     73.74 o 
  51   5   0       21.15       53.79     26.19 o 
  53   5   0      597.73      685.60     63.42 o 
  55   5   0       20.34       81.92     44.40 o 
  57   5   0      137.04      189.86     42.34 o 
  59   5   0      102.85      107.80     43.05 o 
  61   5   0      151.53      132.20     46.27 o 
  63   5   0      841.27      816.83     66.13 o 
  65   5   0      141.36      146.83     58.20 o 
   0   6   0      114.95      194.65     21.82 o 
   2   6   0     2208.33     1642.94     25.77 o 
   4   6   0       60.24       37.56      8.77 o 
   6   6   0       39.65       41.14      8.73 o 
   8   6   0    36734.98    37608.09    389.80 o 
  10   6   0        8.86       35.55      9.19 o 
  12   6   0    34356.47    35416.78    368.17 o 
  14   6   0     4071.51     4012.62     47.72 o 
  16   6   0    12418.35    12638.72    143.63 o 
  18   6   0     5151.05     5301.91     67.94 o 
  20   6   0     1450.40     1557.38     29.48 o 
  22   6   0     1182.52      964.38     23.57 o 
  24   6   0     6246.97     6626.30     78.64 o 
  26   6   0      252.83      307.52     16.41 o 
  28   6   0     1355.06     1166.27     31.22 o 
  30   6   0     3416.42     3338.81     47.14 o 
  32   6   0      296.81      319.70     13.99 o 
  34   6   0      206.30      274.69     17.60 o 
  36   6   0     3039.31     2938.72     74.94 o 
  38   6   0     2415.04     2648.78     53.84 o 
  40   6   0     2808.15     3018.46     72.40 o 
  42   6   0      324.83      317.64     34.70 o 
  44   6   0     6607.99     6318.84    145.56 o 
  46   6   0     3892.03     4072.60    127.64 o 
  48   6   0      365.19      293.59     38.56 o 
  50   6   0     1880.77     1739.72     78.35 o 
  52   6   0       36.36       80.71     31.42 o 
  54   6   0      479.39      556.28     40.84 o 
  56   6   0      682.78      592.40     64.64 o 
  58   6   0      138.38       16.76     50.61 o 
  60   6   0       29.39       47.44     42.28 o 
  62   6   0       32.97      -40.59     41.63 o 
  64   6   0     1525.89     1726.01     89.63 o 
   1   7   0     6637.47     6480.68     81.26 o 
   3   7   0     3227.25     3279.04     49.61 o 
   5   7   0     2986.81     3109.91     49.75 o 
   7   7   0     3186.10     3709.16     54.35 o 
   9   7   0      901.41      989.52     23.12 o 
  11   7   0    20961.57    22324.88    246.22 o 
  13   7   0    25910.28    25112.83    275.30 o 
  15   7   0     2777.80     2302.56     33.98 o 
  17   7   0     8797.92     9273.32    106.99 o 
  19   7   0     9048.98     9328.39    115.02 o 
  21   7   0    27525.91    29784.78    385.05 o 
  23   7   0     1144.86     1374.79     27.72 o 
  25   7   0     1718.12     1567.70     30.07 o 
  27   7   0      193.64      202.85     14.83 o 
  29   7   0      313.77      266.02     16.12 o 
  31   7   0        9.88        8.46     10.58 o 
  33   7   0     3988.81     3848.10     54.10 o 
  35   7   0    13485.72    14044.24    168.32 o 
  37   7   0     3799.79     3984.67    100.15 o 
  39   7   0     7257.43     7043.30    165.34 o 
  41   7   0       82.32       30.75     29.24 o 
  43   7   0    14559.78    13210.05    268.96 o 
  45   7   0      604.98      699.67     45.84 o 
  47   7   0     1122.52     1134.86     55.18 o 
  49   7   0      411.17      454.58     44.96 o 
  51   7   0      485.70      494.18     46.04 o 
  53   7   0      196.70      240.32     38.86 o 
  55   7   0       11.92        6.18     47.89 o 
  57   7   0      135.68      144.73     93.23 o 
  59   7   0      420.59      510.25     67.27 o 
  61   7   0      354.91      284.94     62.05 o 
  63   7   0       38.81       84.94     47.58 o 
   0   8   0    54896.44    57505.64    943.17 o 
   2   8   0     4154.60     4213.59     64.23 o 
   4   8   0    12117.21    12426.89    150.87 o 
   6   8   0     3293.18     3181.04     52.42 o 
   8   8   0    10673.88    11296.94    150.37 o 
  10   8   0      591.28      456.30     19.31 o 
  12   8   0      337.11      546.56     20.71 o 
  14   8   0     2614.39     2808.49     50.21 o 
  16   8   0      171.37      203.71     12.14 o 
  18   8   0      372.72      549.22     20.34 o 
  20   8   0     6097.16     6187.91     80.69 o 
  22   8   0      646.46      511.09     20.85 o 
  24   8   0     1496.65     1691.78     38.52 o 
  26   8   0      199.47      216.44     15.94 o 
  28   8   0       27.45       58.98     11.06 o 
  30   8   0     6723.95     6458.84     96.53 o 
  32   8   0     1309.05     1359.51     41.51 o 
  34   8   0        9.94       33.04     16.25 o 
  36   8   0        0.13       -5.65     15.49 o 
  38   8   0     1560.37     1483.20     56.37 o 
  40   8   0     6631.07     5851.33    249.98 o 
  42   8   0     1912.91     1669.01     67.48 o 
  44   8   0     3036.05     2973.34     99.31 o 
  46   8   0      986.09     1025.69     55.62 o 
  48   8   0     1561.04     1810.02    105.17 o 
  50   8   0      285.37      308.10     43.15 o 
  52   8   0      273.10      247.59     42.21 o 
  54   8   0      674.07      610.17     52.07 o 
  56   8   0      320.29      305.19     43.75 o 
  58   8   0      560.35      482.43     67.31 o 
  60   8   0      216.76      164.29     60.20 o 
  62   8   0      356.40      462.78     72.17 o 
   1   9   0     7839.37     8635.47    116.31 o 
   3   9   0      156.82      155.37     16.44 o 
   5   9   0     1925.19     2153.42     44.43 o 
   7   9   0       48.23       42.58     15.23 o 
   9   9   0       13.48      -13.67     13.67 o 
  11   9   0      446.50      532.21     24.52 o 
  13   9   0     3667.60     3760.93     66.29 o 
  15   9   0     5381.01     5729.60     79.37 o 
  17   9   0     3310.27     3787.09     57.70 o 
  19   9   0     6070.21     6290.93     89.97 o 
  21   9   0      145.15      189.66     17.61 o 
  23   9   0     2593.94     2434.78     49.61 o 
  25   9   0      197.25      120.22     15.29 o 
  27   9   0     1676.83     1638.21     42.52 o 
  29   9   0     1141.72     1080.05     32.28 o 
  31   9   0        0.10       -8.52     14.48 o 
  33   9   0     1347.17     1239.91     55.48 o 
  35   9   0      468.56      499.02     32.13 o 
  37   9   0      538.04      507.51     31.95 o 
  39   9   0      809.74      699.98     65.18 o 
  41   9   0      957.05      949.19     54.43 o 
  43   9   0     3308.20     3336.18    101.59 o 
  45   9   0      431.96      454.87     45.12 o 
  47   9   0      705.09      687.18     50.91 o 
  49   9   0      745.19      680.56     66.01 o 
  51   9   0       58.88       72.20     38.03 o 
  53   9   0        0.20       21.54     37.54 o 
  55   9   0      238.17      237.71     45.12 o 
  57   9   0      292.36      348.61     57.84 o 
  59   9   0       14.37      118.70     55.61 o 
  61   9   0       15.58      -52.72     52.72 o 
   0  10   0     9115.72     9106.56    174.84 o 
   2  10   0     3364.34     3394.27     58.90 o 
   4  10   0     2239.07     2388.20     49.69 o 
   6  10   0        2.57       -5.99     15.24 o 
   8  10   0     4928.49     4683.37     77.65 o 
  10  10   0        7.21       -0.24     16.82 o 
  12  10   0      444.93      565.33     26.12 o 
  14  10   0     5335.53     5519.85     87.45 o 
  16  10   0       11.56       -0.86     12.91 o 
  18  10   0     1633.63     1486.11     44.54 o 
  20  10   0       10.12       45.15     16.32 o 
  22  10   0        1.25        7.26     15.49 o 
  24  10   0      292.85      431.54     22.94 o 
  26  10   0     1916.92     1904.75     45.19 o 
  28  10   0      564.26      539.22     30.05 o 
  30  10   0     2225.91     1873.57     50.34 o 
  32  10   0     2653.71     2747.88     66.66 o 
  34  10   0      134.69      119.19     25.63 o 
  36  10   0       47.73       30.49     23.24 o 
  38  10   0      411.57      250.85     31.05 o 
  40  10   0      707.72      583.96     48.42 o 
  42  10   0     2375.13     2235.59     84.08 o 
  44  10   0      716.71      677.67     55.22 o 
  46  10   0      596.81      619.41     52.06 o 
  48  10   0       15.92       83.78     40.14 o 
  50  10   0        0.93      -35.32     35.32 o 
  52  10   0     1166.88     1077.69     99.46 o 
  54  10   0        0.55       21.13     41.34 o 
  56  10   0     1135.47     1204.87     81.22 o 
  58  10   0      119.98       80.06     44.59 o 
   1  11   0     1454.13     1255.24     35.31 o 
   3  11   0      664.15      582.36     26.28 o 
   5  11   0     1183.26     1155.73     40.68 o 
   7  11   0      455.27      465.71     26.54 o 
   9  11   0      668.69      735.05     30.85 o 
  11  11   0       55.55       38.53     18.96 o 
  13  11   0       43.40       61.26     20.47 o 
  15  11   0     1298.11     1217.59     38.46 o 
  17  11   0     4653.95     5028.20     74.02 o 
  19  11   0      134.60      117.21     18.79 o 
  21  11   0        4.13       50.11     18.67 o 
  23  11   0     1907.54     1648.98     52.03 o 
  25  11   0        0.70      -10.43     19.84 o 
  27  11   0       88.67       66.72     21.72 o 
  29  11   0      636.81      665.55     36.06 o 
  31  11   0     1223.85     1285.61     46.46 o 
  33  11   0      531.46      406.90     34.26 o 
  35  11   0       77.15       64.18     29.80 o 
  37  11   0      102.55       65.04     27.20 o 
  39  11   0      311.86      144.81     43.03 o 
  41  11   0      333.05      281.43     43.86 o 
  43  11   0     1138.65      990.84     61.56 o 
  45  11   0      144.05      104.19     39.80 o 
  47  11   0       84.25       91.14     43.18 o 
  49  11   0      105.25        7.88     41.70 o 
  51  11   0      731.24      909.23     68.71 o 
  53  11   0      179.72      219.86     49.95 o 
  55  11   0      338.12      320.97     54.55 o 
   0  12   0     1619.64     1769.83     70.79 o 
   2  12   0     1481.80     1452.99     40.01 o 
   4  12   0    18059.85    17044.80    218.54 o 
   6  12   0     4763.95     4913.51     89.41 o 
   8  12   0        0.03        5.54     20.26 o 
  10  12   0     2601.03     2582.71     57.30 o 
  12  12   0      905.25     1015.01     36.35 o 
  14  12   0      140.19      206.21     24.14 o 
  16  12   0       29.65       63.65     17.85 o 
  18  12   0     4064.46     3758.87     74.94 o 
  20  12   0      169.29      154.35     23.92 o 
  22  12   0     1114.36     1056.26     43.98 o 
  24  12   0       22.26       37.51     22.54 o 
  26  12   0       11.19       -8.90     22.46 o 
  28  12   0       26.90       40.40     24.33 o 
  30  12   0      893.39      966.10     48.35 o 
  32  12   0     1235.73     1278.74     72.73 o 
  34  12   0      360.59      403.71     38.19 o 
  36  12   0      835.56      743.65     47.46 o 
  38  12   0      270.47      252.57     36.98 o 
  40  12   0        3.83      -12.17     27.18 o 
  42  12   0        2.25       45.60     38.30 o 
  44  12   0     1343.49     1359.27    117.22 o 
  46  12   0     1571.82     1761.29     82.10 o 
  48  12   0     3556.43     3742.90    133.47 o 
  50  12   0        8.70      -13.36     46.36 o 
  52  12   0       31.22       53.66     46.62 o 
  54  12   0        0.37        5.47     45.50 o 
   1  13   0    26943.45    26406.36    327.11 o 
   3  13   0     3148.96     3366.37     65.48 o 
   5  13   0      243.49      258.29     24.76 o 
   7  13   0     2750.87     2752.00     62.70 o 
   9  13   0      779.37      817.10     36.31 o 
  11  13   0      432.02      275.91     26.42 o 
  13  13   0       23.82       37.58     21.31 o 
  15  13   0     7683.26     7110.45    107.19 o 
  17  13   0      826.67      755.79     31.77 o 
  19  13   0      206.26      156.25     25.59 o 
  21  13   0      993.93     1040.45     43.65 o 
  23  13   0     2677.00     2554.18     65.92 o 
  25  13   0        5.55        3.93     24.47 o 
  27  13   0     3502.07     3060.76     78.22 o 
  29  13   0       24.77       30.27     46.01 o 
  31  13   0     1446.44     1301.06    103.91 o 
  33  13   0      492.57      527.63     43.79 o 
  35  13   0     1245.80     1225.07     57.60 o 
  37  13   0      996.78      926.34     58.02 o 
  39  13   0      112.13       71.22     39.91 o 
  41  13   0      687.09      590.04     57.95 o 
  43  13   0     2266.85     2339.33     96.15 o 
  45  13   0      304.32      275.44     50.83 o 
  47  13   0      245.89      310.54     57.75 o 
  49  13   0     2799.93     2738.71    117.06 o 
  51  13   0      871.45     1010.12     78.14 o 
   0  14   0     5252.89     5740.11    203.19 o 
   2  14   0      466.18      483.65     30.19 o 
   4  14   0     2552.24     2316.57     68.75 o 
   6  14   0       42.65        8.55     22.04 o 
   8  14   0      213.73      270.88     28.40 o 
  10  14   0      231.71      211.69     26.82 o 
  12  14   0       73.04       62.16     21.77 o 
  14  14   0       40.22       -8.87     20.79 o 
  16  14   0     2229.32     1979.33     51.48 o 
  18  14   0      314.95      363.74     32.04 o 
  20  14   0       38.45       31.72     25.18 o 
  22  14   0      810.88      637.68     39.76 o 
  24  14   0       69.18       40.54     28.53 o 
  26  14   0      489.55      539.48     39.81 o 
  28  14   0     1749.19     1683.81     64.72 o 
  30  14   0      810.67      873.04     63.20 o 
  32  14   0      126.52      243.40     38.82 o 
  34  14   0      250.02      301.02     40.02 o 
  36  14   0        0.25        0.01     32.09 o 
  38  14   0     1057.45     1139.16     63.52 o 
  40  14   0      343.01      283.78     42.54 o 
  42  14   0      686.11      866.74     75.64 o 
  44  14   0      861.44     1010.00     81.10 o 
  46  14   0        5.74      -30.11     47.12 o 
   1  15   0     1305.53     1224.13     42.59 o 
   3  15   0     1582.57     1365.74     44.59 o 
   5  15   0     1096.73     1073.32     43.13 o 
   7  15   0        2.92       58.40     25.33 o 
   9  15   0     2313.64     2419.28     65.45 o 
  11  15   0      154.25      136.75     26.53 o 
  13  15   0     1749.98     1750.41     53.58 o 
  15  15   0     4497.58     4531.50     85.81 o 
  17  15   0       43.79        6.31     25.64 o 
  19  15   0      336.55      408.60     37.19 o 
  21  15   0      165.75      278.20     37.06 o 
  23  15   0     1295.25     1348.99     53.81 o 
  25  15   0       15.00      -21.03     29.01 o 
  27  15   0     1432.04     1524.34     60.25 o 
  29  15   0      130.50      189.14     36.95 o 
  31  15   0      812.51      729.28     53.97 o 
  33  15   0       13.90        8.90     33.97 o 
  35  15   0      442.00      614.43     51.69 o 
  37  15   0      872.89      932.66     70.37 o 
  39  15   0      171.25      180.15     42.23 o 
  41  15   0      285.29      172.05     57.80 o 
  43  15   0       21.35       27.62     58.21 o 
   0  16   0     1701.04     1776.31     76.56 o 
   2  16   0       19.19       70.73     27.04 o 
   4  16   0      368.57      443.56     35.06 o 
   6  16   0        0.67        5.17     26.48 o 
   8  16   0       60.65       57.17     25.38 o 
  10  16   0      145.19       95.70     31.92 o 
  12  16   0      331.97      312.93     31.03 o 
  14  16   0      323.46      294.69     31.88 o 
  16  16   0      182.00      207.26     34.33 o 
  18  16   0      197.03      233.91     35.40 o 
  20  16   0       68.72       25.87     29.29 o 
  22  16   0     1862.74     2001.85    111.67 o 
  24  16   0      306.12      448.55     42.93 o 
  26  16   0      356.25      325.09     43.35 o 
  28  16   0     1172.58     1242.26     62.89 o 
  30  16   0     2329.08     2605.31    108.74 o 
  32  16   0       28.36        4.44     35.49 o 
  34  16   0       28.43       42.71     35.58 o 
  36  16   0     1385.88     1496.76     67.27 o 
  38  16   0      331.84      458.92     54.37 o 
   1  17   0      202.48      209.14     37.16 o 
   3  17   0      140.83       79.83     31.89 o 
   5  17   0     1566.72     1467.09     67.09 o 
   7  17   0      230.46      207.35     31.01 o 
   9  17   0       73.64      113.56     28.97 o 
  11  17   0      511.03      500.19     38.58 o 
  13  17   0      282.08      253.13     32.48 o 
  15  17   0        1.49      -15.40     30.26 o 
  17  17   0     2767.39     2744.01     79.68 o 
  19  17   0       15.55        5.02     31.86 o 
  21  17   0      467.90      437.98     45.62 o 
  23  17   0      384.50      394.79     45.09 o 
  25  17   0      355.95      355.64     45.92 o 
  27  17   0       31.12       96.61     39.07 o 
  29  17   0       16.53      -12.44     37.20 o 
  31  17   0      425.18      475.55     50.62 o 
  33  17   0      409.18      531.70     57.80 o 
   0  18   0      298.70      316.45     62.00 o 
   2  18   0      122.67      131.21     35.58 o 
   4  18   0      120.87      168.62     35.62 o 
   6  18   0      214.79      326.86     42.11 o 
   8  18   0     2005.98     1987.31     67.82 o 
  10  18   0       27.99       45.07     32.45 o 
  12  18   0      277.78      370.45     45.46 o 
  14  18   0      375.99      449.72     47.99 o 
  16  18   0        6.52      -32.60     32.60 o 
  18  18   0      238.92      247.54     43.70 o 
  20  18   0     1086.18     1281.53     96.58 o 
  22  18   0       60.28       69.35     41.11 o 
  24  18   0        8.06       32.68     39.95 o 
  26  18   0      390.26      500.94     52.91 o 
   1  19   0        2.55       -5.18     32.83 o 
   3  19   0      101.33       -8.70     36.53 o 
   5  19   0       34.20      -35.29     35.29 o 
   7  19   0       10.54      -22.10     36.09 o 
   9  19   0       19.68       47.13     36.47 o 
  11  19   0      393.49      368.50     51.96 o 
  13  19   0      655.52      707.80     59.70 o 
 -67   1   1       57.86        0.23     52.57 o 
 -65   1   1       26.82        4.72     66.59 o 
 -63   1   1      304.09      342.99     73.22 o 
 -61   1   1        1.29      -21.75     40.42 o 
 -59   1   1     1153.54     1251.77     73.33 o 
 -57   1   1      219.84      179.11     44.34 o 
 -55   1   1        8.82       15.22     36.70 o 
 -53   1   1      118.39       23.88     35.90 o 
 -51   1   1       17.92       14.85     34.17 o 
 -49   1   1       66.41      143.61     21.74 o 
 -47   1   1      324.68      349.28     21.33 o 
 -45   1   1     2720.59     2899.43     51.68 o 
 -43   1   1     1408.36     1364.77     30.14 o 
 -41   1   1      719.58     1149.01     24.86 o 
 -39   1   1     1513.32     1429.00     25.35 o 
 -37   1   1      583.89      491.69     14.92 o 
 -35   1   1     1546.19     1824.10     25.98 o 
 -33   1   1     3239.43     3637.42     39.80 o 
 -31   1   1        0.12       35.94      6.45 o 
 -29   1   1     2252.97     2670.19     31.97 o 
 -27   1   1     2332.72     2127.55     28.63 o 
 -25   1   1      163.82      169.62      8.95 o 
 -23   1   1     5453.52     6302.67     67.83 o 
 -21   1   1      496.61      580.50     12.66 o 
 -19   1   1    11081.14    10043.82     94.40 o 
 -17   1   1     1759.95     2208.42     25.81 o 
 -15   1   1     3067.34     3453.02     33.50 o 
 -13   1   1    50200.77    46911.28    378.70 o 
 -11   1   1     6586.64     6224.02     53.91 o 
  -9   1   1    16405.33    14010.39    117.58 o 
  -7   1   1    36781.09    36240.70    311.54 o 
  -5   1   1    82217.88    77903.30    665.65 o 
  -3   1   1      810.03      200.10     16.90 o 
   1   1   1       68.06       -5.01      5.01 o 
   3   1   1       39.39       -2.21      2.33 o 
   5   1   1    17432.56    16539.60    201.15 o 
   7   1   1     2476.45     1888.99     23.13 o 
   9   1   1     3741.18     3703.94     46.54 o 
  11   1   1     3511.32     4315.72     53.40 o 
  13   1   1      475.09      529.57     17.89 o 
  15   1   1     8420.15     7014.73     88.56 o 
  17   1   1    11561.09    11138.23    125.97 o 
  19   1   1      720.29      672.79     13.06 o 
  21   1   1       17.79       45.67      6.20 o 
  23   1   1    12217.03    12081.41    143.19 o 
  25   1   1      955.37     1661.90     28.39 o 
  27   1   1        0.43       61.65      8.84 o 
  29   1   1     4436.71     4456.14     62.36 o 
  31   1   1     3387.51     3682.96     54.13 o 
  33   1   1     1401.52     1826.11     32.04 o 
  35   1   1     2259.33     2515.13     40.63 o 
  37   1   1        0.22       -4.99     12.20 o 
  39   1   1     1503.02     1198.03     28.89 o 
  41   1   1     7447.63     6737.09     95.23 o 
  43   1   1      159.15       94.85     19.42 o 
  45   1   1      114.59      263.87     29.10 o 
  47   1   1      769.41      655.43     41.09 o 
  49   1   1       15.90       -3.13     26.43 o 
  51   1   1     1038.89      845.08     65.64 o 
  53   1   1      339.58      450.11     39.99 o 
  55   1   1      161.73      177.75     40.91 o 
  57   1   1     1444.85     1250.72    105.96 o 
  59   1   1      161.08        7.06     46.46 o 
  61   1   1      544.03      532.32     67.80 o 
  63   1   1        1.96       23.40     42.87 o 
  65   1   1      318.77      469.13     58.53 o 
  67   1   1        0.59        1.29     46.01 o 
 -68   2   1       45.07      125.52     68.42 o 
 -66   2   1      288.70      346.91    108.26 o 
 -64   2   1      221.74      148.04     54.41 o 
 -62   2   1        6.03      -41.92     41.92 o 
 -60   2   1       42.69       68.11     46.19 o 
 -58   2   1      294.27      300.51     54.55 o 
 -56   2   1       56.72       40.93     42.22 o 
 -54   2   1       85.89      100.55     42.33 o 
 -52   2   1       66.50       65.82     41.56 o 
 -50   2   1      535.18      500.50     28.01 o 
 -48   2   1        6.45       29.82     22.26 o 
 -46   2   1       62.70       94.89     18.33 o 
 -44   2   1      773.07     1007.42     32.29 o 
 -42   2   1     1786.83     1910.39     38.17 o 
 -40   2   1     2756.57     2972.74     42.92 o 
 -38   2   1     5689.42     5756.25     66.78 o 
 -36   2   1     1598.51     1961.00     33.22 o 
 -34   2   1      236.79      193.36     11.18 o 
 -32   2   1       97.73      110.63      9.11 o 
 -30   2   1      493.67      445.45     13.65 o 
 -28   2   1     5845.67     5878.16     67.16 o 
 -26   2   1     1242.11      979.75     18.02 o 
 -24   2   1     4859.57     4438.34     49.20 o 
 -22   2   1      654.98     1269.38     21.19 o 
 -20   2   1    76585.62    78256.32    770.70 o 
 -18   2   1    35009.18    32296.38    296.26 o 
 -16   2   1     7316.63     7604.22     72.61 o 
 -14   2   1     4467.03     4115.45     40.02 o 
 -12   2   1      224.99      191.44      7.30 o 
 -10   2   1    35384.05    36277.39    306.27 o 
  -8   2   1   129486.38   126627.58   1108.11 o 
  -6   2   1    11571.44    11507.98    107.27 o 
  -4   2   1      200.90      248.53      5.98 o 
  -2   2   1     5966.83     5985.87     50.49 o 
   0   2   1     7837.23     7986.33     65.88 o 
   2   2   1   217258.89   204907.91   1585.97 o 
   4   2   1     1618.88     1433.78     15.58 o 
   6   2   1       35.43      146.17      4.47 o 
   8   2   1     5620.37     4859.19     48.77 o 
  10   2   1     2739.70     3104.90     33.68 o 
  12   2   1   146404.50   147586.28   1453.10 o 
  14   2   1    85966.70    88500.22    799.71 o 
  16   2   1     1362.96     1145.30     15.21 o 
  18   2   1    27592.60    28834.63    270.26 o 
  20   2   1    15412.78    16223.61    154.39 o 
  22   2   1    47419.71    50241.43    481.33 o 
  24   2   1     8575.70     8409.28     94.92 o 
  26   2   1       17.78       58.61      7.79 o 
  28   2   1     5593.91     5278.52     65.79 o 
  30   2   1     4950.71     5118.36     67.63 o 
  32   2   1       46.94       86.17     10.91 o 
  34   2   1      640.83      523.80     17.70 o 
  36   2   1     6700.49     7366.78    100.23 o 
  38   2   1      204.45      291.00     18.41 o 
  40   2   1        6.87       76.15     15.96 o 
  42   2   1      656.61      737.26     28.47 o 
  44   2   1    11227.35    11290.63    192.28 o 
  46   2   1     2358.31     2137.79     75.61 o 
  48   2   1        2.70      -10.24     30.59 o 
  50   2   1     2486.14     2316.69     87.07 o 
  52   2   1       85.77       99.82     32.14 o 
  54   2   1      980.83      826.47     61.27 o 
  56   2   1      150.06       66.59     32.88 o 
  58   2   1        7.91      -13.17     31.47 o 
  60   2   1      806.28      847.08     69.22 o 
  62   2   1      252.50      203.44     52.31 o 
  64   2   1       46.30       83.11     49.19 o 
  66   2   1      503.95      522.13     67.16 o 
  68   2   1      107.13      141.74     61.12 o 
 -67   3   1       76.69      127.83     58.14 o 
 -65   3   1        1.49      -20.62     50.21 o 
 -63   3   1      156.87      291.92     64.07 o 
 -61   3   1        0.12       44.67     47.15 o 
 -59   3   1        4.95      -22.03     42.05 o 
 -57   3   1      165.93      146.33     48.51 o 
 -55   3   1      428.13      429.13     56.66 o 
 -53   3   1       16.75       20.98     40.66 o 
 -51   3   1      368.87      394.70     62.13 o 
 -49   3   1      582.91      409.45     32.99 o 
 -47   3   1     1077.56     1527.59     74.66 o 
 -45   3   1     7556.81     6950.38    121.03 o 
 -43   3   1      952.97      802.01     34.21 o 
 -41   3   1       46.64       48.61     12.39 o 
 -39   3   1     5114.99     5135.47     65.23 o 
 -37   3   1      108.16       80.23     11.74 o 
 -35   3   1       22.93       69.92     10.28 o 
 -33   3   1     5838.54     5663.29     69.01 o 
 -31   3   1     1180.84     1252.33     23.22 o 
 -29   3   1        0.48       20.77      6.90 o 
 -27   3   1      529.05      776.61     17.58 o 
 -25   3   1     7720.06     9010.20     97.39 o 
 -23   3   1       43.90      143.16     10.36 o 
 -21   3   1      944.57     1022.32     19.77 o 
 -19   3   1    20833.31    22870.38    238.74 o 
 -17   3   1     1710.61     1907.23     27.28 o 
 -15   3   1    15451.98    17038.00    159.23 o 
 -13   3   1      118.41       86.10      7.59 o 
 -11   3   1      227.69      278.92      8.59 o 
  -9   3   1      395.42      247.34      8.19 o 
  -7   3   1    81863.72    81873.92    717.35 o 
  -5   3   1    22008.71    21931.56    191.94 o 
  -3   3   1    77931.49    78623.45    659.83 o 
  -1   3   1    33348.42    33080.52    287.05 o 
   1   3   1       49.04       92.08      5.76 o 
   3   3   1   103952.46   105081.75    844.03 o 
   5   3   1    21644.36    20624.42    184.47 o 
   7   3   1   233443.80   231599.44   1980.31 o 
   9   3   1   213229.94   205140.45   1794.91 o 
  11   3   1     1880.10     1666.35     20.66 o 
  13   3   1    25683.86    25829.40    249.73 o 
  15   3   1    41666.85    44597.27    441.96 o 
  17   3   1    17927.79    16333.53    171.18 o 
  19   3   1     2546.88     1812.66     25.50 o 
  21   3   1     1215.17     1047.96     18.16 o 
  23   3   1     5429.89     4935.73     61.30 o 
  25   3   1     9374.90    10084.30    117.08 o 
  27   3   1     7572.73     8161.75     93.09 o 
  29   3   1       28.75        4.66      8.41 o 
  31   3   1        0.86       -8.55      9.87 o 
  33   3   1     1556.29     2189.49     39.24 o 
  35   3   1       31.55       48.17     11.10 o 
  37   3   1       46.83       -2.31     11.49 o 
  39   3   1     2732.44     2458.37     52.65 o 
  41   3   1      348.50      430.14     26.37 o 
  43   3   1     6284.23     6756.42    137.59 o 
  45   3   1      499.45      515.89     42.25 o 
  47   3   1     4161.36     4088.33    134.40 o 
  49   3   1      750.07      776.20     97.15 o 
  51   3   1     3105.89     2390.53     99.11 o 
  53   3   1      123.36      269.52     48.02 o 
  55   3   1      265.86      303.88     50.12 o 
  57   3   1     1043.59     1179.02     64.68 o 
  59   3   1      766.14      848.02     58.58 o 
  61   3   1       81.72      121.42     42.03 o 
  63   3   1     1072.73     1146.00    104.39 o 
  65   3   1      670.31      590.32     68.51 o 
  67   3   1       11.73      -47.99     47.99 o 
 -66   4   1      112.46       44.77     54.99 o 
 -64   4   1      542.42      711.95     75.07 o 
 -62   4   1      509.86      493.26     79.23 o 
 -60   4   1      224.10      139.61     51.24 o 
 -58   4   1       94.09      120.41     49.04 o 
 -56   4   1       26.76       28.52     44.20 o 
 -54   4   1      301.74      281.25     32.49 o 
 -52   4   1      275.54      214.30     33.87 o 
 -50   4   1      319.38      381.29     35.78 o 
 -48   4   1      436.77      342.15     44.86 o 
 -46   4   1     1958.87     2063.05     89.12 o 
 -44   4   1      235.68      202.60     26.63 o 
 -42   4   1      666.45      713.22     27.22 o 
 -40   4   1     1378.63     1170.72     27.37 o 
 -38   4   1       21.05       27.15     11.99 o 
 -36   4   1     1332.98     1138.45     26.22 o 
 -34   4   1     5247.65     5890.60     70.01 o 
 -32   4   1     2202.20     2340.33     33.85 o 
 -30   4   1      155.79      323.01     13.57 o 
 -28   4   1     1299.71     1287.37     27.18 o 
 -26   4   1      140.81       86.33      8.94 o 
 -24   4   1     1723.49     1821.08     32.69 o 
 -22   4   1     8212.65     8482.94     92.59 o 
 -20   4   1       52.19       91.39      9.57 o 
 -18   4   1     4891.99     4957.63     62.07 o 
 -16   4   1      212.48      313.63     11.13 o 
 -14   4   1     1485.98     2156.20     32.63 o 
 -12   4   1      132.18      163.82      8.40 o 
 -10   4   1      321.60      445.43     13.38 o 
  -8   4   1     6856.05     6680.04     65.84 o 
  -6   4   1    26201.79    26478.54    231.90 o 
  -4   4   1    10437.89     9917.60     89.24 o 
  -2   4   1    11197.58    10310.28     92.54 o 
   0   4   1    24559.31    24311.01    208.69 o 
   2   4   1    16141.18    16557.52    147.07 o 
   4   4   1    12416.01    11944.06    100.89 o 
   6   4   1     9706.27    10456.22     92.64 o 
   8   4   1     1315.71     1270.03     18.18 o 
  10   4   1      317.29      438.84     10.40 o 
  12   4   1    12421.49    14376.10    134.59 o 
  14   4   1     1731.81     2035.73     24.98 o 
  16   4   1       79.64       29.98      4.69 o 
  18   4   1     6119.03     6634.42     74.10 o 
  20   4   1       53.63        4.23      6.82 o 
  22   4   1      287.04      549.79     15.26 o 
  24   4   1     1190.04      849.69     19.22 o 
  26   4   1      670.11      903.78     19.48 o 
  28   4   1        7.70       10.14      8.50 o 
  30   4   1    16606.71    17443.24    207.41 o 
  32   4   1     3179.64     2675.81     43.44 o 
  34   4   1     1592.76     1733.98     34.54 o 
  36   4   1      112.15      156.19     15.43 o 
  38   4   1     2787.90     3186.70     71.59 o 
  40   4   1      364.50      360.49     24.87 o 
  42   4   1       60.90       94.88     30.08 o 
  44   4   1      720.69      781.41     49.60 o 
  46   4   1        0.24       14.64     35.02 o 
  48   4   1     5192.26     4994.62    158.92 o 
  50   4   1      301.35      257.79     52.03 o 
  52   4   1     3671.50     3459.94    127.21 o 
  54   4   1     2076.08     1833.74     91.60 o 
  56   4   1      327.49      444.20     73.37 o 
  58   4   1      189.43      205.36     50.53 o 
  60   4   1      600.47      511.61     53.05 o 
  62   4   1      207.09      160.69     43.95 o 
  64   4   1      265.87      358.71     58.67 o 
  66   4   1      368.14      548.40     95.32 o 
 -65   5   1      742.18      965.27     89.11 o 
 -63   5   1      117.08      154.53     56.68 o 
 -61   5   1     1161.53     1240.15     87.01 o 
 -59   5   1        6.54      -27.92     37.98 o 
 -57   5   1      151.70      210.85     31.94 o 
 -55   5   1      147.56      294.15     35.87 o 
 -53   5   1      237.74      272.22     36.74 o 
 -51   5   1       10.44       -0.12     27.99 o 
 -49   5   1      168.92      180.51     32.43 o 
 -47   5   1      907.77      950.25     55.78 o 
 -45   5   1     1459.74     1468.28     72.62 o 
 -43   5   1     2374.92     2267.23     62.48 o 
 -41   5   1     1694.25     1470.70     37.95 o 
 -39   5   1      250.83      244.10     17.99 o 
 -37   5   1     4759.75     4644.39     73.86 o 
 -35   5   1        3.70        3.92     10.85 o 
 -33   5   1     2345.79     2562.43     39.99 o 
 -31   5   1     7308.34     8211.84    100.15 o 
 -29   5   1     3636.83     4273.62     58.30 o 
 -27   5   1     6970.33     8408.09    101.25 o 
 -25   5   1        3.85       32.70      8.17 o 
 -23   5   1    18433.73    19400.43    214.24 o 
 -21   5   1     1222.48     1079.33     23.42 o 
 -19   5   1     6571.63     8014.83     95.37 o 
 -17   5   1      111.13       88.06      9.84 o 
 -15   5   1     9956.49    10937.72    125.29 o 
 -13   5   1     7996.09     7748.26     88.45 o 
 -11   5   1       61.55       32.08      8.66 o 
  -9   5   1      221.96      201.43     10.39 o 
  -7   5   1     9959.84     9845.16     99.86 o 
  -5   5   1     1398.15     1603.52     29.03 o 
  -3   5   1      816.95      979.38     17.49 o 
  -1   5   1    80017.06    81338.38    718.99 o 
   1   5   1    94343.80    94096.38    828.08 o 
   3   5   1    39569.66    39926.84    365.95 o 
   5   5   1      440.58      416.31     12.00 o 
   7   5   1        9.31       11.17      6.56 o 
   9   5   1    11833.35    12493.86    122.87 o 
  11   5   1     8798.20     9329.60     99.93 o 
  13   5   1     3647.92     4066.63     50.36 o 
  15   5   1     4508.47     5096.87     60.43 o 
  17   5   1     1862.07     2054.36     30.46 o 
  19   5   1     8162.55     9323.15     99.04 o 
  21   5   1     5710.92     7221.56     81.84 o 
  23   5   1    22410.64    23644.02    239.14 o 
  25   5   1    10679.96    11371.23    127.46 o 
  27   5   1     3074.09     3176.43     44.95 o 
  29   5   1        5.61       -8.87      8.87 o 
  31   5   1      129.42      248.65     13.72 o 
  33   5   1     4125.02     3440.84     50.73 o 
  35   5   1      732.19      847.75     24.84 o 
  37   5   1       27.79       11.05     12.83 o 
  39   5   1     1505.40     1654.83     44.21 o 
  41   5   1     1822.45     2007.35     59.74 o 
  43   5   1      112.01      166.60     38.78 o 
  45   5   1     1100.44      878.15     34.14 o 
  47   5   1      712.39      514.85     62.20 o 
  49   5   1      908.98      847.30     79.58 o 
  51   5   1        3.71      -21.97     37.97 o 
  53   5   1     3073.32     2944.84    161.48 o 
  55   5   1      514.75      476.17     76.71 o 
  57   5   1     2101.79     2148.67    103.03 o 
  59   5   1       25.37       88.80     46.88 o 
  61   5   1        0.95      -19.60     44.06 o 
  63   5   1      563.37      640.71     60.71 o 
  65   5   1       32.41       -2.58     42.01 o 
 -64   6   1       15.77      -53.27     58.94 o 
 -62   6   1       17.55        6.14     46.25 o 
 -60   6   1      579.21      629.51     61.37 o 
 -58   6   1        0.28       -7.65     28.95 o 
 -56   6   1      430.47      431.41     41.60 o 
 -54   6   1     1009.97     1011.77     61.30 o 
 -52   6   1      700.80      815.57     54.41 o 
 -50   6   1     1260.69     1153.31     67.80 o 
 -48   6   1        6.33      -13.27     28.28 o 
 -46   6   1      636.25      931.88     63.81 o 
 -44   6   1      443.16      463.55     40.56 o 
 -42   6   1      492.39      447.25     23.04 o 
 -40   6   1      381.43      397.03     23.01 o 
 -38   6   1     4620.48     4397.85     74.08 o 
 -36   6   1     5587.61     5637.34     82.35 o 
 -34   6   1      175.49      172.79     16.85 o 
 -32   6   1      116.19       74.38     11.83 o 
 -30   6   1      160.95       80.54     11.30 o 
 -28   6   1      369.68      216.18     13.44 o 
 -26   6   1    18768.29    18231.47    228.46 o 
 -24   6   1       34.82       -6.40      9.94 o 
 -22   6   1     7940.86     7855.68     95.87 o 
 -20   6   1    13278.86    14419.96    163.73 o 
 -18   6   1      130.14       69.62     10.37 o 
 -16   6   1     1405.70     1549.98     29.73 o 
 -14   6   1     7931.02     7735.43     87.28 o 
 -12   6   1      215.94      275.80     13.63 o 
 -10   6   1     9051.17    10144.75    122.67 o 
  -8   6   1    10144.66    10427.85    120.84 o 
  -6   6   1    11030.61    12122.05    133.74 o 
  -4   6   1     2363.14     2665.16     38.65 o 
  -2   6   1     3010.22     3481.29     46.66 o 
   0   6   1     2835.27     3094.08     41.37 o 
   2   6   1     2840.48     3344.29     42.32 o 
   4   6   1      531.18      596.50     15.58 o 
   6   6   1        0.08       18.64      8.98 o 
   8   6   1     7095.55     7068.44     81.80 o 
  10   6   1     5931.42     6639.22     72.54 o 
  12   6   1      692.23      706.04     16.44 o 
  14   6   1      329.62       94.81      9.75 o 
  16   6   1     1568.57     1699.09     28.75 o 
  18   6   1        0.75       -6.38      8.27 o 
  20   6   1     1935.54     2111.66     32.80 o 
  22   6   1     3676.80     3465.47     43.67 o 
  24   6   1      171.15      323.24     13.79 o 
  26   6   1     9688.77    10365.14    115.75 o 
  28   6   1      642.79      638.64     18.61 o 
  30   6   1      350.49      363.58     16.20 o 
  32   6   1      456.51      663.20     20.02 o 
  34   6   1      816.35     1030.34     26.82 o 
  36   6   1     1022.61     1102.03     27.36 o 
  38   6   1     2281.50     2069.21     55.84 o 
  40   6   1       39.25      101.58     22.83 o 
  42   6   1      227.24      160.06     29.10 o 
  44   6   1      205.42      285.77     34.77 o 
  46   6   1        2.12      -22.74     25.48 o 
  48   6   1       46.70       61.37     25.88 o 
  50   6   1      964.83      876.33     98.48 o 
  52   6   1        1.26       51.42     42.01 o 
  54   6   1      664.74      632.67     63.94 o 
  56   6   1        1.24      -29.66     42.11 o 
  58   6   1     1253.49     1077.74     78.15 o 
  60   6   1      430.79      354.75     60.05 o 
  62   6   1       20.10       71.99     50.09 o 
  64   6   1       36.17       70.45     45.07 o 
 -63   7   1      136.01      146.16     53.67 o 
 -61   7   1      689.13      612.51     63.50 o 
 -59   7   1       52.35       69.56     33.94 o 
 -57   7   1      153.10      129.39     36.63 o 
 -55   7   1      430.39      461.36     48.38 o 
 -53   7   1       74.62       -2.92     37.33 o 
 -51   7   1      555.99      564.97     50.64 o 
 -49   7   1       76.07       47.09     33.38 o 
 -47   7   1     1472.25     1508.90     65.56 o 
 -45   7   1      885.34     1028.63     55.19 o 
 -43   7   1      491.02      551.37     32.40 o 
 -41   7   1      319.25      202.78     21.68 o 
 -39   7   1      217.21      321.33     26.02 o 
 -37   7   1      331.45      379.02     26.49 o 
 -35   7   1     3084.37     2938.90     55.96 o 
 -33   7   1     6995.63     6720.06    115.56 o 
 -31   7   1      269.48      253.47     18.79 o 
 -29   7   1      276.34      300.81     16.87 o 
 -27   7   1      399.78      580.55     23.72 o 
 -25   7   1     1630.82     1542.09     34.75 o 
 -23   7   1     1082.56      915.36     33.75 o 
 -21   7   1     3305.50     2707.71     58.67 o 
 -19   7   1      128.68      242.75     14.40 o 
 -17   7   1     7928.16     8416.19    102.89 o 
 -15   7   1     6955.79     7343.06     94.25 o 
 -13   7   1      473.14      434.18     24.22 o 
 -11   7   1        0.00       35.20     11.87 o 
  -9   7   1      181.48      253.50     15.50 o 
  -7   7   1     1731.02     1683.63     34.56 o 
  -5   7   1    12598.56    13443.05    160.39 o 
  -3   7   1     5334.85     5411.75     74.06 o 
  -1   7   1      829.12      842.50     23.66 o 
   1   7   1     1313.33     1856.95     34.25 o 
   3   7   1    12200.86    12405.04    143.08 o 
   5   7   1     1592.06     1620.10     29.59 o 
   7   7   1    25229.60    26966.82    294.46 o 
   9   7   1    13965.72    15177.11    170.35 o 
  11   7   1     7324.94     7591.89    112.15 o 
  13   7   1     1526.23     2000.38     33.18 o 
  15   7   1     1167.81     1031.14     37.42 o 
  17   7   1      895.05      906.03     21.97 o 
  19   7   1     2924.04     3570.43     48.74 o 
  21   7   1     8759.73     9980.87    117.42 o 
  23   7   1     3851.19     3400.62     44.98 o 
  25   7   1        0.07       -8.74      8.74 o 
  27   7   1      101.19       47.12     10.85 o 
  29   7   1      816.92      936.47     26.15 o 
  31   7   1      351.61      535.92     20.72 o 
  33   7   1      445.18      409.01     20.72 o 
  35   7   1     5366.12     5433.30    101.49 o 
  37   7   1     7722.69     7842.41    143.32 o 
  39   7   1      790.12      576.06     39.89 o 
  41   7   1     1364.20     1244.49     53.76 o 
  43   7   1     1119.48      974.53     49.02 o 
  45   7   1      104.64      126.38     30.45 o 
  47   7   1       62.68      137.86     34.17 o 
  49   7   1      117.65       98.57     31.90 o 
  51   7   1     2120.41     2105.72     76.32 o 
  53   7   1       70.75      167.93     53.74 o 
  55   7   1      126.52        8.02     43.37 o 
  57   7   1       26.32        3.72     46.38 o 
  59   7   1      626.51      838.86     77.14 o 
  61   7   1       39.51       16.40     49.17 o 
  63   7   1      126.74      136.70     54.54 o 
 -62   8   1     1170.48     1386.86     87.52 o 
 -60   8   1       17.71        9.62     34.57 o 
 -58   8   1      246.90      303.13     47.28 o 
 -56   8   1       84.61       40.91     39.44 o 
 -54   8   1      715.98      823.57     60.23 o 
 -52   8   1      291.38      326.80     49.32 o 
 -50   8   1      443.09      424.48     48.96 o 
 -48   8   1     1000.54      992.77     57.11 o 
 -46   8   1      350.96      352.77     46.52 o 
 -44   8   1      263.07      227.44     38.84 o 
 -42   8   1      419.21      456.29     38.48 o 
 -40   8   1       23.60       61.86     23.78 o 
 -38   8   1       77.30       56.67     24.17 o 
 -36   8   1    10981.83     9940.29    164.97 o 
 -34   8   1     5459.73     5144.34     97.45 o 
 -32   8   1      145.72       67.07     16.76 o 
 -30   8   1      602.66      540.12     22.24 o 
 -28   8   1      482.65      492.66     23.70 o 
 -26   8   1        3.65      -14.07     14.07 o 
 -24   8   1      150.62       74.85     16.26 o 
 -22   8   1     2046.31     2494.26     47.23 o 
 -20   8   1     5532.29     5927.40     80.66 o 
 -18   8   1       33.01      144.26     14.60 o 
 -16   8   1      996.74      864.78     38.06 o 
 -14   8   1     7317.92     7211.52    103.46 o 
 -12   8   1      653.60      572.23     21.59 o 
 -10   8   1      545.66      458.32     20.16 o 
  -8   8   1     1589.28     1765.06     37.10 o 
  -6   8   1      359.46      399.18     19.15 o 
  -4   8   1      664.71      466.40     25.60 o 
  -2   8   1     6543.32     7391.21    100.28 o 
   0   8   1     8477.93     9170.51    120.30 o 
   2   8   1     3211.79     3250.98     53.48 o 
   4   8   1     3580.07     3436.09     53.19 o 
   6   8   1    29040.75    31306.60    355.78 o 
   8   8   1     6142.32     7180.90     97.78 o 
  10   8   1      606.27      642.11     22.47 o 
  12   8   1     1068.54     1119.55     25.16 o 
  14   8   1        9.51       -0.44     10.63 o 
  16   8   1       78.34        4.28     10.83 o 
  18   8   1      608.71      615.62     20.80 o 
  20   8   1      424.21      544.66     18.40 o 
  22   8   1      217.17      200.01     13.83 o 
  24   8   1       92.26       68.02     10.23 o 
  26   8   1     1548.26     1652.65     39.19 o 
  28   8   1        0.17      -11.09     11.09 o 
  30   8   1      484.41      499.74     22.05 o 
  32   8   1      163.75      210.03     16.09 o 
  34   8   1      349.58      355.08     27.07 o 
  36   8   1     2892.97     2737.57     69.98 o 
  38   8   1     5414.86     5026.21    112.95 o 
  40   8   1       27.03       77.87     30.13 o 
  42   8   1     1264.32     1135.64     57.81 o 
  44   8   1      965.76      815.25     70.91 o 
  46   8   1      422.15      373.45     43.08 o 
  48   8   1      683.17      658.27     50.74 o 
  50   8   1      129.92      130.80     35.26 o 
  52   8   1      128.69      124.50     34.92 o 
  54   8   1      739.12      674.75     69.50 o 
  56   8   1      391.84      389.08     61.68 o 
  58   8   1      143.73      209.31     56.61 o 
  60   8   1      331.71      288.80     62.07 o 
  62   8   1      275.17      218.04     60.93 o 
 -61   9   1      399.21      587.14     68.18 o 
 -59   9   1      667.76      712.85     61.80 o 
 -57   9   1     2585.29     2650.37    157.29 o 
 -55   9   1      366.35      373.27     51.37 o 
 -53   9   1     3842.39     3924.44    135.41 o 
 -51   9   1      187.04      177.03     44.61 o 
 -49   9   1     2187.93     2102.15     82.71 o 
 -47   9   1      161.66      127.84     38.56 o 
 -45   9   1     1036.34      931.40     56.96 o 
 -43   9   1      669.16      566.14     37.44 o 
 -41   9   1     3604.25     3228.80     86.27 o 
 -39   9   1      645.11      533.40     35.71 o 
 -37   9   1      957.47     1005.55     46.35 o 
 -35   9   1      308.27      251.30     28.98 o 
 -33   9   1        0.93      -20.10     20.10 o 
 -31   9   1     5661.78     4991.10     96.83 o 
 -29   9   1     5926.76     5830.18    135.88 o 
 -27   9   1        0.11        7.26     15.62 o 
 -25   9   1     2354.96     2279.54     57.14 o 
 -23   9   1       29.22       12.90     15.68 o 
 -21   9   1      804.76     1174.80     32.27 o 
 -19   9   1     6651.83     7227.26     96.72 o 
 -17   9   1     6983.07     6296.44     91.18 o 
 -15   9   1     4570.28     4886.06     79.07 o 
 -13   9   1     1191.18     1318.46     33.26 o 
 -11   9   1      133.58      107.63     16.80 o 
  -9   9   1    10490.04    10204.05    140.52 o 
  -7   9   1    15140.84    15936.09    217.58 o 
  -5   9   1     1930.20     1983.66     43.42 o 
  -3   9   1     1135.95     1200.05     38.83 o 
  -1   9   1    19055.42    20076.08    246.02 o 
   1   9   1    16976.75    16908.48    209.97 o 
   3   9   1     9056.75     9147.96    121.97 o 
   5   9   1     2024.21     1741.82     36.78 o 
   7   9   1     4593.45     4029.35     64.41 o 
   9   9   1     9619.53    10699.03    133.23 o 
  11   9   1     1599.40     1481.90     36.25 o 
  13   9   1      298.59      358.76     16.53 o 
  15   9   1     4084.03     4408.68     71.49 o 
  17   9   1      622.47      605.31     22.42 o 
  19   9   1      438.98      586.75     33.10 o 
  21   9   1       44.91       15.54     12.48 o 
  23   9   1      110.45       63.08     14.13 o 
  25   9   1     4160.56     4437.87     69.61 o 
  27   9   1      398.38      252.43     17.71 o 
  29   9   1        4.93      -13.91     13.91 o 
  31   9   1      258.21      406.73     23.28 o 
  33   9   1     4900.52     4680.79     81.32 o 
  35   9   1     2837.54     2934.65     75.50 o 
  37   9   1       16.54       19.93     26.15 o 
  39   9   1       59.50       67.87     28.02 o 
  41   9   1     1378.68     1295.90     60.21 o 
  43   9   1      753.20      780.01     50.09 o 
  45   9   1     1532.95     1216.85     87.20 o 
  47   9   1      706.22      811.03     56.66 o 
  49   9   1      377.46      308.80     43.66 o 
  51   9   1     1164.29     1066.22     67.92 o 
  53   9   1      634.26      840.12     57.00 o 
  55   9   1      180.27      283.76     61.24 o 
  57   9   1     2105.18     2317.64    118.15 o 
  59   9   1       78.55       78.89     56.15 o 
 -58  10   1      324.99      261.17     52.82 o 
 -56  10   1      966.00      954.78     70.55 o 
 -54  10   1       43.43      112.50     45.26 o 
 -52  10   1       22.02       68.81     43.37 o 
 -50  10   1      172.46      234.39     48.49 o 
 -48  10   1        7.68        1.04     34.74 o 
 -46  10   1     4196.26     3954.05    118.77 o 
 -44  10   1      273.84      284.62     36.13 o 
 -42  10   1       81.05      102.15     29.39 o 
 -40  10   1      846.16      904.82     47.17 o 
 -38  10   1       96.16      104.67     29.07 o 
 -36  10   1      770.79      742.11     43.71 o 
 -34  10   1      768.59      636.49     47.34 o 
 -32  10   1     1496.09     1589.89     82.78 o 
 -30  10   1       38.61       23.34     20.64 o 
 -28  10   1      613.85      624.79     32.72 o 
 -26  10   1     1453.40     1465.80     41.53 o 
 -24  10   1      141.43      118.57     19.12 o 
 -22  10   1      122.83      163.11     19.79 o 
 -20  10   1        1.48       39.46     15.51 o 
 -18  10   1      909.12      952.84     33.28 o 
 -16  10   1        1.57       -2.86     16.68 o 
 -14  10   1     1065.29     1088.29     40.35 o 
 -12  10   1       13.01      -15.59     15.78 o 
 -10  10   1      450.17      605.26     28.54 o 
  -8  10   1      966.67      903.71     32.81 o 
  -6  10   1      463.28      393.91     22.16 o 
  -4  10   1      820.29      645.49     25.66 o 
  -2  10   1        6.59       18.84     15.34 o 
   0  10   1      535.02      455.24     26.76 o 
   2  10   1      440.28      438.20     22.25 o 
   4  10   1    11204.77    12071.80    157.35 o 
   6  10   1      238.44      284.90     26.50 o 
   8  10   1     1503.18     1550.19     44.12 o 
  10  10   1      939.22      945.48     29.18 o 
  12  10   1     1339.25     1460.17     35.53 o 
  14  10   1      743.03      821.37     25.13 o 
  16  10   1     4082.25     3838.02     66.82 o 
  18  10   1       64.32      141.09     18.75 o 
  20  10   1        0.02        9.79     16.08 o 
  22  10   1    11410.08    11263.57    154.50 o 
  24  10   1     8527.22     8336.24    113.87 o 
  26  10   1       38.47       58.52     17.88 o 
  28  10   1       25.76      -13.47     16.21 o 
  30  10   1     2801.30     2496.07     61.50 o 
  32  10   1      673.74      660.75     34.36 o 
  34  10   1     1206.48     1155.05     42.70 o 
  36  10   1      519.67      623.55     42.90 o 
  38  10   1      737.81      820.00     51.41 o 
  40  10   1      556.83      533.73     42.20 o 
  42  10   1     3007.10     2745.36     92.61 o 
  44  10   1      606.16      551.72     48.26 o 
  46  10   1      754.16      623.31     57.43 o 
  48  10   1      433.18      317.55     46.13 o 
  50  10   1      424.96      311.14     47.09 o 
  52  10   1       12.75      -29.13     35.60 o 
  54  10   1        2.17      -36.27     36.27 o 
  56  10   1      383.73      337.21     65.49 o 
  58  10   1        6.06      -54.73     54.73 o 
 -55  11   1      179.92      139.90     48.64 o 
 -53  11   1      120.66      125.41     49.26 o 
 -51  11   1        6.89       51.21     45.19 o 
 -49  11   1     2123.08     2071.10     99.00 o 
 -47  11   1     1582.82     1615.26     78.35 o 
 -45  11   1      352.59      342.69     34.74 o 
 -43  11   1     4630.74     4353.33    109.87 o 
 -41  11   1      281.91      237.95     43.54 o 
 -39  11   1     1877.29     1964.64     76.88 o 
 -37  11   1      464.77      487.79     43.79 o 
 -35  11   1       68.53       36.15     28.46 o 
 -33  11   1      137.08       86.78     27.43 o 
 -31  11   1     1977.82     1995.46     88.64 o 
 -29  11   1      147.95      150.31     24.96 o 
 -27  11   1      189.44       77.54     23.25 o 
 -25  11   1     1940.17     2028.97     73.48 o 
 -23  11   1     4791.19     4979.79     88.65 o 
 -21  11   1      361.99      508.75     23.85 o 
 -19  11   1      435.72      462.83     30.23 o 
 -17  11   1      382.65      351.77     22.90 o 
 -15  11   1     1393.66     1549.09     41.89 o 
 -13  11   1      204.20      255.55     25.02 o 
 -11  11   1     5131.96     5263.71     91.61 o 
  -9  11   1       88.34       89.55     20.86 o 
  -7  11   1        1.33       -1.23     17.88 o 
  -5  11   1      119.71      124.36     19.24 o 
  -3  11   1     7464.82     7901.61    117.46 o 
  -1  11   1     2076.10     2071.84     45.89 o 
   1  11   1      423.59      435.28     24.35 o 
   3  11   1     5605.17     5632.95     86.74 o 
   5  11   1      272.69      259.88     21.35 o 
   7  11   1     5187.10     5184.96     86.02 o 
   9  11   1      199.49      182.56     20.60 o 
  11  11   1       74.86      102.62     18.71 o 
  13  11   1      108.01      172.01     18.66 o 
  15  11   1       79.05       67.15     18.64 o 
  17  11   1     4138.27     4091.67     71.77 o 
  19  11   1     3321.43     3020.09     62.67 o 
  21  11   1     2940.55     3138.60     63.87 o 
  23  11   1      420.85      396.46     28.36 o 
  25  11   1      142.79      164.37     23.95 o 
  27  11   1      688.36      632.99     34.61 o 
  29  11   1        0.46      -20.23     20.23 o 
  31  11   1     1459.09     1253.45     56.75 o 
  33  11   1      580.30      564.05     37.26 o 
  35  11   1      148.53      146.10     27.01 o 
  37  11   1      160.50      176.24     36.52 o 
  39  11   1        0.20       27.61     29.69 o 
  41  11   1     1206.87     1255.06     87.94 o 
  43  11   1       24.01       78.96     36.54 o 
  45  11   1     1639.68     1505.46     78.53 o 
  47  11   1       97.79      154.16     43.33 o 
  49  11   1     1032.09     1097.89     70.90 o 
  51  11   1       22.61       69.61     58.99 o 
  53  11   1      157.59      133.71     45.63 o 
  55  11   1      858.74      993.79     74.69 o 
 -54  12   1     1752.31     1829.64     97.28 o 
 -52  12   1      209.85      279.28     57.15 o 
 -50  12   1      493.89      576.31     74.62 o 
 -48  12   1      279.15      360.99     52.71 o 
 -46  12   1       17.79       -4.68     40.06 o 
 -44  12   1      647.19      659.77     51.26 o 
 -42  12   1       80.40      175.16     37.27 o 
 -40  12   1      347.70      403.52     51.16 o 
 -38  12   1      682.41      681.90     50.97 o 
 -36  12   1      156.60      217.09     38.04 o 
 -34  12   1        1.78        4.66     29.56 o 
 -32  12   1       96.92       96.37     27.78 o 
 -30  12   1      638.71      525.07     36.64 o 
 -28  12   1       86.55       60.18     26.31 o 
 -26  12   1      363.66      319.33     30.41 o 
 -24  12   1      189.51      105.03     24.91 o 
 -22  12   1      667.75      755.28     37.94 o 
 -20  12   1     2317.30     2142.31     49.83 o 
 -18  12   1        0.49        1.80     20.24 o 
 -16  12   1      544.64      562.10     31.77 o 
 -14  12   1      958.89     1113.23     40.64 o 
 -12  12   1        0.59      -14.23     22.28 o 
 -10  12   1       33.21       28.21     20.90 o 
  -8  12   1    10109.13    10600.29    152.50 o 
  -6  12   1     5002.53     5068.31     87.20 o 
  -4  12   1      890.83      814.28     32.10 o 
  -2  12   1     5076.98     4836.08     91.63 o 
   0  12   1     1772.44     1703.54     43.19 o 
   2  12   1      169.58      157.38     22.16 o 
   4  12   1      304.35      266.41     24.01 o 
   6  12   1     1516.19     1465.90     45.15 o 
   8  12   1     5324.48     5551.99     87.74 o 
  10  12   1      112.84      120.77     20.80 o 
  12  12   1     3786.31     3521.22     63.74 o 
  14  12   1       65.99       76.63     16.21 o 
  16  12   1      544.12      559.53     29.34 o 
  18  12   1     1511.37     1548.23     46.25 o 
  20  12   1       29.31       20.74     30.60 o 
  22  12   1      140.98      158.03     25.71 o 
  24  12   1      102.31      155.27     25.43 o 
  26  12   1        6.33      -12.53     22.29 o 
  28  12   1     1811.81     1696.89     53.88 o 
  30  12   1     1260.22     1471.05     69.05 o 
  32  12   1     1979.46     1588.75     62.74 o 
  34  12   1      263.37      287.56     33.44 o 
  36  12   1       61.59       31.55     33.14 o 
  38  12   1       66.16       90.80     41.31 o 
  40  12   1        8.08       -4.53     31.68 o 
  42  12   1        2.72      -27.65     31.53 o 
  44  12   1     1182.70      913.61     67.20 o 
  46  12   1       10.97       -1.24     40.79 o 
  48  12   1      265.24      328.67     52.48 o 
  50  12   1       25.13       30.71     45.02 o 
  52  12   1       69.71        3.63     49.35 o 
  54  12   1     2122.35     2362.77    166.22 o 
 -51  13   1      503.27      406.38     64.41 o 
 -49  13   1      416.78      506.28     66.77 o 
 -47  13   1        4.69       -5.12     42.65 o 
 -45  13   1      198.35      244.98     50.71 o 
 -43  13   1     1354.77     1346.39    115.16 o 
 -41  13   1       48.97       62.73     36.56 o 
 -39  13   1        0.00       -0.94     34.90 o 
 -37  13   1      823.79      919.11     59.14 o 
 -35  13   1     1854.34     1746.92     76.40 o 
 -33  13   1        3.98      -14.52     43.48 o 
 -31  13   1       99.52       50.99     31.07 o 
 -29  13   1      648.10      606.18     42.91 o 
 -27  13   1      423.49      332.34     34.63 o 
 -25  13   1      133.25      129.55     29.60 o 
 -23  13   1     1776.27     1631.65     72.50 o 
 -21  13   1      903.22      791.50     40.36 o 
 -19  13   1      384.61      403.28     32.98 o 
 -17  13   1     2104.81     1992.32     54.61 o 
 -15  13   1      194.55      175.28     25.86 o 
 -13  13   1     2608.54     2815.03     69.64 o 
 -11  13   1        8.14      -19.95     19.95 o 
  -9  13   1       15.70       -1.89     20.51 o 
  -7  13   1       36.03       10.52     21.12 o 
  -5  13   1      704.91      635.16     32.57 o 
  -3  13   1     3815.68     3499.43     67.53 o 
  -1  13   1      777.55      823.54     33.62 o 
   1  13   1      190.46      160.75     23.06 o 
   3  13   1    10031.96     9552.62    136.00 o 
   5  13   1      929.58     1120.86     37.53 o 
   7  13   1       90.55       90.97     21.11 o 
   9  13   1     5344.88     5214.78     85.84 o 
  11  13   1     2169.27     2178.43     52.57 o 
  13  13   1     3125.08     3262.67     62.10 o 
  15  13   1     1232.39     1427.66     52.54 o 
  17  13   1       57.12       13.94     22.33 o 
  19  13   1      286.58      141.69     25.35 o 
  21  13   1     1807.80     1816.25     52.45 o 
  23  13   1     1245.86     1446.21     56.57 o 
  25  13   1     2500.10     2813.10     74.00 o 
  27  13   1      339.44      379.93     36.68 o 
  29  13   1      694.12      654.71     42.06 o 
  31  13   1     1516.25     1569.75     67.26 o 
  33  13   1      356.00      196.04     34.16 o 
  35  13   1      646.99      553.14     41.58 o 
  37  13   1      265.98      278.45     33.32 o 
  39  13   1      891.96      949.42     62.14 o 
  41  13   1       62.21      101.69     38.37 o 
  43  13   1      159.78      137.51     45.47 o 
  45  13   1      322.86      366.11     56.67 o 
  47  13   1      750.75      721.64     68.41 o 
  49  13   1       85.62      151.05     50.84 o 
  51  13   1      241.92      455.33    102.18 o 
 -46  14   1     1195.17     1307.41     80.53 o 
 -44  14   1      967.33      939.81     71.58 o 
 -42  14   1      205.55      243.89     44.40 o 
 -40  14   1       77.13       66.90     54.68 o 
 -38  14   1      660.37      599.26     54.79 o 
 -36  14   1      972.52     1217.42     68.91 o 
 -34  14   1     1255.54     1408.09    121.62 o 
 -32  14   1      125.36      156.84     42.93 o 
 -30  14   1      794.34      660.11     47.63 o 
 -28  14   1      933.75      767.41     53.02 o 
 -26  14   1      837.89      891.51     47.32 o 
 -24  14   1     2902.44     3063.68     81.69 o 
 -22  14   1     2642.81     2538.87     68.79 o 
 -20  14   1       27.15        2.93     24.29 o 
 -18  14   1     1076.63     1042.95     39.12 o 
 -16  14   1       38.49       31.48     24.62 o 
 -14  14   1      162.89      155.51     25.47 o 
 -12  14   1      864.39      983.88     39.87 o 
 -10  14   1      360.17      296.18     28.36 o 
  -8  14   1      983.38     1146.27     44.65 o 
  -6  14   1     1930.50     1793.53     50.76 o 
  -4  14   1     2028.48     1860.46     51.63 o 
  -2  14   1      307.59      355.41     28.13 o 
   0  14   1      247.71      210.20     25.40 o 
   2  14   1     1137.48     1138.28     39.44 o 
   4  14   1       97.33        9.03     20.93 o 
   6  14   1     1039.26      870.47     35.37 o 
   8  14   1      908.24      896.04     35.42 o 
  10  14   1       69.63       75.70     21.83 o 
  12  14   1       26.45       27.71     21.29 o 
  14  14   1       45.49       59.45     24.92 o 
  16  14   1      548.25      435.43     33.26 o 
  18  14   1      827.07      927.39     41.41 o 
  20  14   1     1618.93     1544.19     54.93 o 
  22  14   1     3104.11     2997.46     75.40 o 
  24  14   1     4901.77     4748.99    129.22 o 
  26  14   1       70.56      121.62     30.36 o 
  28  14   1        4.09      -27.95     27.95 o 
  30  14   1       74.31       30.39     29.33 o 
  32  14   1        0.18      -29.73     29.73 o 
  34  14   1      917.77     1045.31     60.33 o 
  36  14   1      392.91      352.63     38.59 o 
  38  14   1       84.85      112.70     42.30 o 
  40  14   1     1362.61     1295.31     73.50 o 
  42  14   1       30.78       10.27     47.56 o 
  44  14   1      143.10      154.34     52.19 o 
  46  14   1       78.98      165.92     64.06 o 
 -43  15   1       39.94      101.87     42.68 o 
 -41  15   1      904.26     1001.32     67.23 o 
 -39  15   1      343.97      256.38     48.55 o 
 -37  15   1      734.78      816.76     62.94 o 
 -35  15   1      183.87      209.78     47.13 o 
 -33  15   1     2629.61     2296.47    147.30 o 
 -31  15   1      815.61      711.22     57.43 o 
 -29  15   1      455.98      584.69     80.67 o 
 -27  15   1       30.47       24.57     33.28 o 
 -25  15   1      387.06      406.63     39.93 o 
 -23  15   1      362.51      262.76     34.31 o 
 -21  15   1      178.78      187.05     32.47 o 
 -19  15   1      420.60      443.75     31.95 o 
 -17  15   1      417.38      435.69     32.02 o 
 -15  15   1      317.57      386.44     34.52 o 
 -13  15   1     1371.80     1518.96     69.49 o 
 -11  15   1      508.34      499.72     34.37 o 
  -9  15   1       78.72       70.68     25.24 o 
  -7  15   1      443.24      468.32     33.43 o 
  -5  15   1      653.02      603.85     40.99 o 
  -3  15   1     5441.24     5508.02     99.82 o 
  -1  15   1     5584.70     5710.07     96.84 o 
   1  15   1     2340.45     2329.22     63.05 o 
   3  15   1     8527.15     8930.81    127.28 o 
   5  15   1      550.29      553.08     32.52 o 
   7  15   1      496.32      620.94     35.25 o 
   9  15   1     3456.89     3437.71     73.03 o 
  11  15   1       51.49       86.00     24.52 o 
  13  15   1      667.78      709.97     34.27 o 
  15  15   1      122.82      194.48     32.24 o 
  17  15   1      442.47      411.07     36.46 o 
  19  15   1      138.52      107.83     29.59 o 
  21  15   1        8.17       26.10     27.36 o 
  23  15   1       15.07        9.79     28.35 o 
  25  15   1       54.71       66.24     30.84 o 
  27  15   1      683.81      743.54     49.13 o 
  29  15   1      541.21      605.74     46.25 o 
  31  15   1       60.24       32.22     32.15 o 
  33  15   1     1345.27     1422.44     65.10 o 
  35  15   1       98.09      107.55     34.05 o 
  37  15   1        0.01      -11.47     42.35 o 
  39  15   1      949.55      748.07     64.77 o 
  41  15   1        3.15       30.63     42.49 o 
  43  15   1      608.49      456.76     75.86 o 
 -38  16   1        0.08       19.69     43.35 o 
 -36  16   1     1563.54     1701.63     84.43 o 
 -34  16   1     1216.11     1189.55     73.95 o 
 -32  16   1      600.08      694.50     63.06 o 
 -30  16   1      114.13       98.84     41.36 o 
 -28  16   1      363.65      366.37     42.70 o 
 -26  16   1      119.07       99.50     34.77 o 
 -24  16   1      124.20       55.09     33.93 o 
 -22  16   1        9.92       27.55     30.55 o 
 -20  16   1     1593.15     1575.89     59.92 o 
 -18  16   1     1530.01     1477.87     51.28 o 
 -16  16   1        0.63      -24.57     24.57 o 
 -14  16   1      564.79      623.23     40.73 o 
 -12  16   1       45.89       79.48     28.62 o 
 -10  16   1      322.56      405.52     36.74 o 
  -8  16   1      209.32      203.45     31.10 o 
  -6  16   1      180.56      174.38     28.49 o 
  -4  16   1     2739.04     2651.85     67.01 o 
  -2  16   1       58.10       46.23     26.00 o 
   0  16   1       28.63       56.59     24.82 o 
   2  16   1     4185.39     4075.09     83.85 o 
   4  16   1     1952.32     1834.29     60.41 o 
   6  16   1       91.29       87.30     26.59 o 
   8  16   1      693.73      729.33     38.91 o 
  10  16   1     3632.59     4056.25     82.61 o 
  12  16   1     2752.10     2557.66     65.36 o 
  14  16   1     1193.17     1236.90     53.94 o 
  16  16   1      241.78      213.58     34.57 o 
  18  16   1      225.57      183.58     34.66 o 
  20  16   1     1706.10     1551.28     65.84 o 
  22  16   1      228.95      356.77     40.45 o 
  24  16   1      259.37      281.51     41.15 o 
  26  16   1     1559.57     1339.75     64.04 o 
  28  16   1      139.11      136.98     37.67 o 
  30  16   1      549.46      611.12     49.95 o 
  32  16   1       37.45       31.51     34.46 o 
  34  16   1      206.53      198.51     42.11 o 
  36  16   1       82.99       83.22     40.81 o 
  38  16   1      393.92      492.66     56.71 o 
 -33  17   1       99.32      140.23     45.91 o 
 -31  17   1      297.18      243.55     48.12 o 
 -29  17   1        1.54        5.37     36.59 o 
 -27  17   1       15.16       84.04     40.96 o 
 -25  17   1      137.89      113.18     38.45 o 
 -23  17   1       36.15       91.07     38.92 o 
 -21  17   1      329.13      304.28     40.24 o 
 -19  17   1      979.72     1055.65     54.69 o 
 -17  17   1        3.65       42.07     32.33 o 
 -15  17   1      571.21      567.25     39.96 o 
 -13  17   1        0.41      -15.23     27.33 o 
 -11  17   1       18.31       22.24     29.31 o 
  -9  17   1     1173.27     1291.84     57.77 o 
  -7  17   1      244.97      225.93     36.39 o 
  -5  17   1        3.64        0.00     30.10 o 
  -3  17   1     1128.80     1121.97     67.21 o 
  -1  17   1      286.02      261.48     34.46 o 
   1  17   1     1325.94     1329.69     50.47 o 
   3  17   1       93.57       44.88     27.70 o 
   5  17   1      279.96      268.60     32.95 o 
   7  17   1      198.00      182.13     29.95 o 
   9  17   1      195.78      129.67     30.40 o 
  11  17   1       31.36       27.64     26.69 o 
  13  17   1      810.70      780.99     48.99 o 
  15  17   1       66.41       73.08     35.24 o 
  17  17   1       23.14       16.02     31.96 o 
  19  17   1     1936.68     1961.16     72.58 o 
  21  17   1       80.44      157.64     38.26 o 
  23  17   1      141.95      181.22     41.07 o 
  25  17   1        0.12      -42.83     42.83 o 
  27  17   1      696.81      669.87     53.52 o 
  29  17   1      173.23      273.54     43.94 o 
  31  17   1       11.70      -20.01     35.38 o 
  33  17   1       51.60       53.44     37.14 o 
 -24  18   1        1.27      -36.65     37.06 o 
 -22  18   1      373.96      468.46     54.17 o 
 -20  18   1      334.57      230.54     45.64 o 
 -18  18   1      116.19       86.28     38.46 o 
 -16  18   1       41.90      104.41     39.59 o 
 -14  18   1     1905.50     2058.81     68.54 o 
 -12  18   1      343.99      255.47     38.10 o 
 -10  18   1      438.34      465.73     42.47 o 
  -8  18   1      230.08      166.68     42.51 o 
  -6  18   1        0.75      -30.85     31.34 o 
  -4  18   1      107.28      115.74     34.82 o 
  -2  18   1       21.93      -13.58     35.27 o 
   0  18   1        3.01      -19.51     31.34 o 
   2  18   1       61.09       37.98     35.18 o 
   4  18   1       66.74        0.86     35.62 o 
   6  18   1      443.09      330.54     39.80 o 
   8  18   1      282.02      280.86     37.92 o 
  10  18   1      259.98      274.65     40.65 o 
  12  18   1     1672.02     1545.54     63.91 o 
  14  18   1      337.67      352.13     46.22 o 
  16  18   1      390.87      386.17     46.45 o 
  18  18   1       82.48       28.47     35.95 o 
  20  18   1      373.40      300.52     47.40 o 
  22  18   1      612.69      626.28     55.20 o 
  24  18   1      422.39      397.48     50.83 o 
 -13  19   1       33.67       10.90     38.24 o 
 -11  19   1     1007.66     1047.20     54.92 o 
  -9  19   1      353.41      404.83     43.60 o 
  -7  19   1        5.28      -16.25     34.19 o 
  -5  19   1        7.02       25.77     38.37 o 
  -3  19   1      344.92      168.77     41.88 o 
  -1  19   1       48.50       36.57     38.24 o 
   1  19   1      816.31      912.79     57.48 o 
   3  19   1      381.19      484.53     51.02 o 
   5  19   1      302.75      277.53     50.09 o 
   7  19   1       19.83       11.01     39.94 o 
   9  19   1      159.65      190.68     46.22 o 
  11  19   1     1060.58     1058.50     66.97 o 
  13  19   1        9.07      105.49     44.16 o 
 -68   0   2      850.49     1160.04    156.78 o 
 -66   0   2      362.85      313.56    109.52 o 
 -64   0   2       17.10       38.32     86.85 o 
 -62   0   2      140.13      -59.89     59.89 o 
 -60   0   2     1043.80     1176.15    103.56 o 
 -58   0   2      506.90      340.17     73.25 o 
 -56   0   2        0.13        2.14     54.33 o 
 -54   0   2      650.28      633.22     76.77 o 
 -52   0   2     1027.00      896.47     81.02 o 
 -50   0   2     1258.91     1069.51     70.70 o 
 -48   0   2     1491.86     1321.75     47.24 o 
 -46   0   2     1014.58     1329.04     47.30 o 
 -44   0   2      114.74       98.34     21.16 o 
 -42   0   2     8495.51     8862.38    154.59 o 
 -40   0   2     1308.01     1607.31     38.27 o 
 -38   0   2     1699.38     1285.47     30.35 o 
 -36   0   2     1249.69      837.64     30.88 o 
 -34   0   2      718.03      713.94     23.38 o 
 -32   0   2       73.37       56.99     11.11 o 
 -30   0   2     6852.79     7168.18     97.47 o 
 -28   0   2      687.63      517.82     17.76 o 
 -26   0   2     6439.96     5955.21     86.41 o 
 -24   0   2    33592.47    40065.70    506.46 o 
 -22   0   2     9813.43    10017.56    128.72 o 
 -20   0   2    11489.42    10397.32    127.17 o 
 -18   0   2     9863.60     9346.17    114.52 o 
 -16   0   2        1.06       21.32      7.59 o 
 -14   0   2    42655.43    44008.62    435.77 o 
 -12   0   2      314.71      399.89     11.77 o 
 -10   0   2   158613.23   157320.48   1650.47 o 
  -8   0   2   157346.45   148454.77   1612.53 o 
  -6   0   2       61.32       43.80      6.54 o 
  -4   0   2     2212.13     1515.46     23.70 o 
  -2   0   2     8185.66     7715.78     92.17 o 
   0   0   2   186839.56   167891.02   1997.12 o 
   2   0   2    80169.00    77070.71    923.31 o 
   4   0   2    21671.80    23509.79    273.71 o 
   6   0   2    81486.77    79440.18   1438.58 o 
   8   0   2     4361.40     3811.57    182.64 o 
  10   0   2   167023.16   148606.02   5968.50 o 
  12   0   2    41102.39    40961.72   1669.98 o 
  16   0   2     5659.17     4448.27    219.04 o 
  18   0   2       90.05       96.11     41.51 o 
  20   0   2    13786.89    14392.57   1002.63 o 
  22   0   2    20315.60    22734.39    535.73 o 
  24   0   2    24685.99    24049.50    430.27 o 
  26   0   2    11405.72    10509.49    193.40 o 
  28   0   2     2265.42     1667.59     40.67 o 
  30   0   2      258.31      498.92     20.74 o 
  32   0   2    10185.86    10334.29    194.71 o 
  34   0   2     9574.50     9254.88    213.19 o 
  36   0   2     2858.21     2808.81     67.32 o 
  38   0   2      148.30      101.86     16.96 o 
  40   0   2      632.88      609.72     27.70 o 
  42   0   2      121.44      445.33     25.85 o 
  44   0   2     2524.89     2792.54     87.11 o 
  46   0   2      910.17      740.07     40.24 o 
  48   0   2      795.83     1071.42     83.88 o 
  50   0   2       62.69       50.35     49.70 o 
  52   0   2      557.40      368.08     76.95 o 
  54   0   2      310.86      182.41     55.21 o 
  56   0   2       15.30      -32.71     47.86 o 
  58   0   2      764.47      618.75     76.54 o 
  60   0   2     4112.38     3864.66    177.38 o 
  62   0   2     1012.30     1395.78    108.83 o 
  64   0   2      652.42      824.33     92.19 o 
  66   0   2      572.73      952.01     99.00 o 
  68   0   2     3116.98     3484.47    181.90 o 
 -67   1   2      194.43      272.87    110.32 o 
 -65   1   2        0.68      -59.65     59.65 o 
 -63   1   2        5.87       41.30     59.71 o 
 -61   1   2      102.14      141.49     52.77 o 
 -59   1   2      135.40       41.57     45.68 o 
 -57   1   2      820.78     1023.65     66.65 o 
 -55   1   2      244.97      189.38     30.21 o 
 -53   1   2     1130.85     1060.83     50.52 o 
 -51   1   2     5428.62     4664.01     93.15 o 
 -49   1   2       50.66       -2.02     17.92 o 
 -47   1   2        3.88       38.78     18.75 o 
 -45   1   2     2480.78     2136.21     46.12 o 
 -43   1   2      887.63     1048.62     32.53 o 
 -41   1   2     2092.15     1912.58     32.95 o 
 -39   1   2       90.78       67.58     10.64 o 
 -37   1   2    11837.75    11886.70    115.81 o 
 -35   1   2      379.71      424.05     14.28 o 
 -33   1   2       16.66       36.16      7.91 o 
 -31   1   2     1272.05     1467.42     23.97 o 
 -29   1   2     5438.53     5741.55     58.73 o 
 -27   1   2     3145.19     3640.36     41.65 o 
 -25   1   2     3368.23     2982.53     36.63 o 
 -23   1   2     2174.68     1817.91     25.34 o 
 -21   1   2    28380.38    34096.37    305.51 o 
 -19   1   2     1162.77     1249.45     18.17 o 
 -17   1   2     1566.87     1509.23     19.38 o 
 -15   1   2      121.07      279.74      8.59 o 
 -13   1   2    14928.89    14086.71    113.09 o 
 -11   1   2    12680.26    11860.74     95.86 o 
  -9   1   2      123.61      226.57      7.08 o 
  -7   1   2    18891.88    20260.66    162.81 o 
  -5   1   2    20768.48    22262.11    194.07 o 
  -3   1   2      726.30      963.52     12.66 o 
  -1   1   2      201.66      194.16      5.65 o 
   1   1   2    61375.19    60824.34    535.94 o 
   3   1   2     9371.67     9289.72     81.36 o 
   5   1   2   105424.16   101261.52    902.69 o 
   7   1   2    31082.93    31522.90    326.05 o 
   9   1   2     7776.85     8701.19    120.97 o 
  11   1   2    40814.33    41170.63    619.92 o 
  13   1   2     6733.10     6747.65    100.26 o 
  15   1   2     4678.89     5112.00     83.43 o 
  17   1   2    13334.99    15137.40    233.11 o 
  19   1   2      139.51       54.04      9.87 o 
  21   1   2    11343.84    11467.62    167.67 o 
  23   1   2     7114.02     8178.93    115.35 o 
  25   1   2      309.91      302.41     11.94 o 
  27   1   2     5869.88     6186.55     80.45 o 
  29   1   2      154.61      184.35     14.76 o 
  31   1   2        0.06       15.50      8.41 o 
  33   1   2      138.46      113.08     12.95 o 
  35   1   2     4555.65     4831.18     68.47 o 
  37   1   2     5967.48     6044.28     83.57 o 
  39   1   2      612.14      742.41     22.59 o 
  41   1   2      409.30      693.30     21.05 o 
  43   1   2     3992.83     3515.15     63.19 o 
  45   1   2      198.51      181.36     21.33 o 
  47   1   2     1025.08      936.81     75.03 o 
  49   1   2     1215.97     1279.74     60.79 o 
  51   1   2      671.63      771.90     51.09 o 
  53   1   2     2758.61     2712.06     83.26 o 
  55   1   2        3.66       -4.78     28.90 o 
  57   1   2       33.17       33.47     31.11 o 
  59   1   2      932.85      912.49     61.89 o 
  61   1   2      112.71      119.30     43.36 o 
  63   1   2      293.74      266.84     56.23 o 
  65   1   2      300.82      339.84     54.01 o 
  67   1   2      424.51      586.25     62.97 o 
 -68   2   2      450.17      416.64     85.09 o 
 -66   2   2       11.22      -54.14     61.91 o 
 -64   2   2        4.28      -29.08     58.68 o 
 -62   2   2      832.55      862.95     77.62 o 
 -60   2   2        6.63      -46.65     46.65 o 
 -58   2   2        3.44       72.01     47.14 o 
 -56   2   2     2808.98     2560.23     74.32 o 
 -54   2   2       16.54        2.79     32.22 o 
 -52   2   2       29.58      -27.75     27.75 o 
 -50   2   2     1279.32     1102.84     44.65 o 
 -48   2   2      374.87      408.28     26.67 o 
 -46   2   2       26.33       22.70     19.45 o 
 -44   2   2     3708.34     4049.02     71.52 o 
 -42   2   2     1912.41     1849.72     36.98 o 
 -40   2   2     1484.90     1505.53     30.51 o 
 -38   2   2     1334.48     1336.67     29.63 o 
 -36   2   2      290.61      490.30     14.99 o 
 -34   2   2      627.03      722.88     17.16 o 
 -32   2   2      302.46      343.80     13.34 o 
 -30   2   2     3137.29     2757.86     38.47 o 
 -28   2   2    17080.88    16689.34    163.90 o 
 -26   2   2     5288.64     5330.39     57.80 o 
 -24   2   2     5409.51     6875.43     73.33 o 
 -22   2   2     7432.53     7819.50     78.96 o 
 -20   2   2     8656.52     8700.26     80.32 o 
 -18   2   2     3080.11     3586.95     37.41 o 
 -16   2   2     7886.70     7400.71     65.87 o 
 -14   2   2       30.31       20.40      6.12 o 
 -12   2   2     1280.11     2120.75     32.43 o 
 -10   2   2    32536.70    32457.81    281.36 o 
  -8   2   2    47369.80    49447.30    425.01 o 
  -6   2   2     9375.79     9854.39     85.35 o 
  -4   2   2     1921.64     1568.94     18.88 o 
  -2   2   2    35031.58    33793.51    279.53 o 
   0   2   2     8727.93     7982.70     66.51 o 
   2   2   2   320347.53   299586.41   2458.83 o 
   4   2   2     2327.80     2442.74     24.81 o 
   6   2   2    11850.61    11700.70    107.01 o 
   8   2   2     2880.57     2333.77     30.64 o 
  10   2   2    66747.16    63888.63    674.18 o 
  12   2   2    30772.91    32791.32    391.78 o 
  14   2   2     2134.38     1950.50     31.33 o 
  16   2   2    21672.88    22789.17    277.02 o 
  18   2   2     3969.67     3996.75     66.00 o 
  20   2   2    11731.45    10407.79    154.61 o 
  22   2   2     1707.43     1877.07     33.68 o 
  24   2   2       11.98        8.88      8.26 o 
  26   2   2     1733.50     2117.20     31.71 o 
  28   2   2    18038.41    18107.71    212.55 o 
  30   2   2    14451.17    15430.67    183.05 o 
  32   2   2       12.31        1.03     10.66 o 
  34   2   2     4501.68     3755.78     53.21 o 
  36   2   2       89.19       17.59     11.49 o 
  38   2   2     2868.76     2845.02     47.50 o 
  40   2   2      800.34      988.81     25.88 o 
  42   2   2     1331.10      965.82     42.64 o 
  44   2   2       36.80       25.82     19.96 o 
  46   2   2       37.55      -10.70     24.16 o 
  48   2   2      356.16      470.18     56.04 o 
  50   2   2       69.95      202.74     35.70 o 
  52   2   2      162.99      170.60     36.74 o 
  54   2   2     1280.51     1481.00     70.44 o 
  56   2   2      581.54      523.90     50.19 o 
  58   2   2       58.35      -30.42     30.42 o 
  60   2   2      277.38      290.51     41.90 o 
  62   2   2      552.38      539.77     56.03 o 
  64   2   2      883.44      896.49     73.15 o 
  66   2   2      926.15      966.87     76.64 o 
 -67   3   2        2.24       96.13     94.52 o 
 -65   3   2      124.24      157.52     70.89 o 
 -63   3   2      637.32      673.76     75.06 o 
 -61   3   2       29.06       54.42     49.64 o 
 -59   3   2        3.05       13.73     43.70 o 
 -57   3   2      162.05      223.17     37.02 o 
 -55   3   2      298.53      379.21     46.05 o 
 -53   3   2      666.69      620.89     48.49 o 
 -51   3   2     1949.75     2055.58     72.19 o 
 -49   3   2        2.19       17.51     20.97 o 
 -47   3   2     8139.02     7148.53    118.36 o 
 -45   3   2      109.88       88.38     20.42 o 
 -43   3   2      477.26      404.31     23.28 o 
 -41   3   2        7.53        3.75     11.61 o 
 -39   3   2      179.85      351.72     16.11 o 
 -37   3   2      896.84     1090.31     23.68 o 
 -35   3   2     1860.51     1847.39     31.35 o 
 -33   3   2      484.89      714.91     22.06 o 
 -31   3   2       91.09      283.52     15.36 o 
 -29   3   2      738.71      498.45     16.97 o 
 -27   3   2      642.30      760.05     17.22 o 
 -25   3   2      452.27      541.12     14.72 o 
 -23   3   2    25838.62    29198.70    271.14 o 
 -21   3   2    19017.85    21070.90    203.14 o 
 -19   3   2     1339.33     1714.05     26.01 o 
 -17   3   2      121.82       32.11      7.81 o 
 -15   3   2    12681.38    13267.38    130.52 o 
 -13   3   2     5636.59     4816.19     50.21 o 
 -11   3   2     5195.84     4533.56     45.20 o 
  -9   3   2     6673.58     6853.06     65.53 o 
  -7   3   2     9044.12     9523.26     96.52 o 
  -5   3   2      668.84      643.86     13.77 o 
  -3   3   2      500.73      283.36      8.51 o 
  -1   3   2    16325.80    16226.20    132.21 o 
   1   3   2    55789.73    53821.71    425.50 o 
   3   3   2     2546.96     2375.82     29.56 o 
   5   3   2     1643.16     1704.70     19.95 o 
   7   3   2    14262.53    15803.72    136.20 o 
   9   3   2    17541.05    17841.20    160.94 o 
  11   3   2     6584.34     5986.63     64.05 o 
  13   3   2       47.46      129.30      7.16 o 
  15   3   2    11425.11    12268.29    129.48 o 
  17   3   2      100.05      339.30      9.53 o 
  19   3   2     1520.36     1312.20     26.19 o 
  21   3   2    12406.44    13331.01    135.82 o 
  23   3   2     1497.24     1255.57     18.90 o 
  25   3   2     1625.71     1901.04     27.86 o 
  27   3   2     2683.74     3344.64     44.69 o 
  29   3   2      139.17      145.61     10.74 o 
  31   3   2       21.84       14.27     11.20 o 
  33   3   2     4638.95     5058.71     68.74 o 
  35   3   2       65.89       72.95     12.79 o 
  37   3   2     1477.89     1478.80     32.60 o 
  39   3   2      123.84      146.39     15.50 o 
  41   3   2     6398.71     6442.25    101.81 o 
  43   3   2     3208.47     3271.21    113.36 o 
  45   3   2     6120.71     5992.71    154.87 o 
  47   3   2      303.61      339.85     39.51 o 
  49   3   2        0.70      -30.07     30.07 o 
  51   3   2       13.41       -5.52     33.93 o 
  53   3   2      934.33      803.20     60.25 o 
  55   3   2        3.80      -36.48     36.48 o 
  57   3   2      514.60      575.24     57.11 o 
  59   3   2      888.70     1025.96     71.53 o 
  61   3   2     2300.26     2338.27     92.82 o 
  63   3   2      947.74      776.63     59.31 o 
  65   3   2        0.40       11.92     57.30 o 
  67   3   2        0.11       42.57     49.77 o 
 -66   4   2       56.86      124.78     69.78 o 
 -64   4   2      462.66      660.70     91.62 o 
 -62   4   2       35.02       12.68     50.62 o 
 -60   4   2       11.14       53.81     49.18 o 
 -58   4   2      640.55      543.46     55.72 o 
 -56   4   2        9.11       46.92     34.16 o 
 -54   4   2     2155.14     2142.69    100.38 o 
 -52   4   2     6222.03     5365.26    147.85 o 
 -50   4   2     1120.84     1058.62     38.79 o 
 -48   4   2        6.11        6.92     20.07 o 
 -46   4   2     1140.84     1148.78     39.10 o 
 -44   4   2    15630.84    13913.96    206.54 o 
 -42   4   2     5229.64     4870.99     82.39 o 
 -40   4   2      175.65      158.37     15.06 o 
 -38   4   2       24.60       13.46     11.13 o 
 -36   4   2     7706.96     8177.80     94.39 o 
 -34   4   2     2254.59     2240.47     37.93 o 
 -32   4   2        0.58       29.43     11.35 o 
 -30   4   2     6809.89     6631.10     81.20 o 
 -28   4   2     2398.33     2858.05     41.20 o 
 -26   4   2        3.81       -9.59      9.59 o 
 -24   4   2      169.25       88.11     10.11 o 
 -22   4   2     1801.61     2432.73     40.24 o 
 -20   4   2    33760.63    37467.15    416.91 o 
 -18   4   2    13959.04    15231.88    169.96 o 
 -16   4   2     6434.60     6306.16     77.00 o 
 -14   4   2     1977.39     1874.24     31.32 o 
 -12   4   2     1037.89      755.04     23.14 o 
 -10   4   2     1949.16     1765.59     33.30 o 
  -8   4   2      600.93      554.37     13.46 o 
  -6   4   2     8011.66     8336.96     87.37 o 
  -4   4   2    18518.90    17160.23    153.57 o 
  -2   4   2   142374.55   145956.66   1195.84 o 
   0   4   2    13169.97    14306.30    120.84 o 
   2   4   2   165193.23   165061.33   1324.06 o 
   4   4   2    28942.91    31237.29    254.73 o 
   6   4   2    20186.11    20407.89    176.18 o 
   8   4   2     5564.15     5231.81     49.58 o 
  10   4   2    90483.30    95959.78    820.43 o 
  12   4   2     6157.70     5963.59     65.07 o 
  14   4   2    14839.33    14266.23    145.86 o 
  16   4   2    25477.54    26318.02    281.87 o 
  18   4   2     1176.67     1138.99     22.16 o 
  20   4   2    11047.77    11199.73    128.95 o 
  22   4   2     1578.29     1322.51     23.95 o 
  24   4   2        0.02      159.13      9.97 o 
  26   4   2       11.66       29.66      7.96 o 
  28   4   2     5135.79     6274.64     77.15 o 
  30   4   2      914.93     1141.53     27.26 o 
  32   4   2      686.43      741.89     19.38 o 
  34   4   2    12280.03    13481.48    170.93 o 
  36   4   2     3912.48     3532.29     62.55 o 
  38   4   2      604.78      673.52     27.52 o 
  40   4   2     5946.18     5922.09    118.14 o 
  42   4   2    10460.85    10523.40    238.00 o 
  44   4   2     1168.85     1143.13     63.00 o 
  46   4   2        1.75      -20.29     32.00 o 
  48   4   2       12.77       40.18     35.94 o 
  50   4   2      668.65      651.76     65.87 o 
  52   4   2      390.43      325.97     47.16 o 
  54   4   2      624.68      896.88    101.36 o 
  56   4   2       61.78       84.80     42.41 o 
  58   4   2      787.62      786.26     65.67 o 
  60   4   2      824.16      799.52     78.87 o 
  62   4   2       15.87       15.07     43.78 o 
  64   4   2      118.62      135.94     45.27 o 
  66   4   2      410.99      566.36     58.07 o 
 -65   5   2        4.89      103.23     68.28 o 
 -63   5   2      135.86       99.08     57.83 o 
 -61   5   2        2.90      -58.02     58.02 o 
 -59   5   2      339.61      263.63     43.36 o 
 -57   5   2     1565.33     1651.28    117.99 o 
 -55   5   2      379.46      396.22     45.31 o 
 -53   5   2      412.44      489.64     40.67 o 
 -51   5   2       10.27       17.32     27.40 o 
 -49   5   2       54.80       92.74     22.96 o 
 -47   5   2      922.96      902.90     42.67 o 
 -45   5   2     1238.00     1278.99     41.71 o 
 -43   5   2     1510.97     1348.98     44.61 o 
 -41   5   2      177.41      126.97     20.67 o 
 -39   5   2      497.17      618.36     27.84 o 
 -37   5   2      501.23      337.86     17.46 o 
 -35   5   2     8231.75     8557.83    102.13 o 
 -33   5   2      295.88      363.12     20.05 o 
 -31   5   2      129.26      267.75     16.78 o 
 -29   5   2      984.33     1020.44     25.20 o 
 -27   5   2    17967.81    19831.57    221.18 o 
 -25   5   2      707.76      521.04     22.88 o 
 -23   5   2     1874.55     1873.07     36.89 o 
 -21   5   2     3459.56     3246.67     49.86 o 
 -19   5   2     1454.20     1498.57     28.87 o 
 -17   5   2       84.53      -12.38     12.38 o 
 -15   5   2       33.28       23.63     10.04 o 
 -13   5   2      110.33      142.39     12.01 o 
 -11   5   2     6576.82     7109.32     86.23 o 
  -9   5   2     3539.31     3501.81     44.01 o 
  -7   5   2     1631.42     1459.65     24.63 o 
  -5   5   2     4386.60     4280.89     58.33 o 
  -3   5   2    18720.72    19800.61    177.80 o 
  -1   5   2    79216.48    79226.98    701.78 o 
   1   5   2    30452.06    30954.64    272.28 o 
   3   5   2    17695.48    17684.97    162.58 o 
   5   5   2    26326.15    26119.03    242.37 o 
   7   5   2     5915.93     5829.48     64.45 o 
   9   5   2    10791.72    12244.58    128.68 o 
  11   5   2    22076.60    25259.87    262.62 o 
  13   5   2      767.04      791.23     16.23 o 
  15   5   2    13710.31    15786.98    167.28 o 
  17   5   2    21404.85    24044.14    250.16 o 
  19   5   2     6282.90     7772.95     94.14 o 
  21   5   2    10094.10    11335.84    134.32 o 
  23   5   2     1613.77     1478.12     27.71 o 
  25   5   2     4962.56     6047.31     76.62 o 
  27   5   2     1783.92     2176.28     37.15 o 
  29   5   2    18453.89    17898.49    237.74 o 
  31   5   2     4018.07     4653.01     65.23 o 
  33   5   2     2928.69     2850.34     48.41 o 
  35   5   2      311.70      339.44     16.00 o 
  37   5   2      102.38       89.49     12.73 o 
  39   5   2     3602.61     3749.79     71.26 o 
  41   5   2      758.96      934.16     50.79 o 
  43   5   2       86.16       82.20     33.09 o 
  45   5   2    10282.52    10094.75    269.68 o 
  47   5   2     1410.76     1541.58     78.21 o 
  49   5   2       11.02       55.71     38.53 o 
  51   5   2      285.78      125.69     67.86 o 
  53   5   2      124.00      167.43     44.44 o 
  55   5   2     2108.68     2403.95    147.31 o 
  57   5   2      453.06      577.49     60.53 o 
  59   5   2     1382.01     1310.67     83.45 o 
  61   5   2      308.63      200.09     52.57 o 
  63   5   2      511.05      608.61    115.53 o 
  65   5   2      972.47      972.16     79.24 o 
 -64   6   2     1062.23     1309.41    214.10 o 
 -62   6   2     1070.39     1125.35     89.61 o 
 -60   6   2       29.67       -3.88     37.41 o 
 -58   6   2     3084.66     3194.97    101.32 o 
 -56   6   2       42.73       22.99     33.32 o 
 -54   6   2        9.85       -5.31     28.36 o 
 -52   6   2      840.15      735.76     47.14 o 
 -50   6   2      930.97      950.69     50.84 o 
 -48   6   2       96.68      118.15     27.71 o 
 -46   6   2     3869.86     3333.43     85.39 o 
 -44   6   2     6920.31     5845.99    117.45 o 
 -42   6   2     5681.92     5218.19    108.30 o 
 -40   6   2      236.90      112.03     23.52 o 
 -38   6   2      681.86      529.54     27.43 o 
 -36   6   2     5167.28     4925.09     71.99 o 
 -34   6   2       47.49       59.58     14.24 o 
 -32   6   2     2745.53     3301.02     57.94 o 
 -30   6   2     8076.68     8402.91    103.56 o 
 -28   6   2     2310.53     2392.38     44.88 o 
 -26   6   2     2406.65     2212.18     44.67 o 
 -24   6   2     7630.92     8271.07    115.20 o 
 -22   6   2        9.44        5.48     11.77 o 
 -20   6   2    11345.89    11944.07    165.30 o 
 -18   6   2     2208.33     1996.72     38.10 o 
 -16   6   2      365.62      354.32     19.31 o 
 -14   6   2      127.54      168.72     13.86 o 
 -12   6   2     1308.42     1291.06     28.67 o 
 -10   6   2     6341.18     6706.83     90.35 o 
  -8   6   2    17975.99    20191.67    241.83 o 
  -6   6   2     3208.49     3267.44     51.24 o 
  -4   6   2    22224.57    22917.62    252.62 o 
  -2   6   2    11103.18    11985.77    128.65 o 
   0   6   2     4894.47     5529.40     63.40 o 
   2   6   2        0.70       14.02      8.79 o 
   4   6   2    25587.45    27191.93    268.20 o 
   6   6   2     1682.67     1333.79     22.76 o 
   8   6   2     1041.53     1149.93     23.11 o 
  10   6   2      380.14      643.01     18.34 o 
  12   6   2    14032.00    15641.84    173.95 o 
  14   6   2     8807.93     9358.33    108.32 o 
  16   6   2    17944.96    20594.69    203.74 o 
  18   6   2    16987.33    16174.56    179.28 o 
  20   6   2      202.39      148.45      9.83 o 
  22   6   2      153.50      190.48     12.96 o 
  24   6   2      226.89      265.29     13.16 o 
  26   6   2      482.49      285.97     14.19 o 
  28   6   2    12696.09    12292.93    135.64 o 
  30   6   2      751.92      972.84     22.73 o 
  32   6   2        0.08        3.32     10.05 o 
  34   6   2     2945.84     3122.06     51.83 o 
  36   6   2     1276.70     1400.42     32.97 o 
  38   6   2     3826.14     3530.66     74.24 o 
  40   6   2    16015.01    14880.77    225.27 o 
  42   6   2      247.29      163.06     21.19 o 
  44   6   2     3339.41     2834.16    154.28 o 
  46   6   2      345.39      370.91     70.63 o 
  48   6   2      116.40       94.64     40.26 o 
  50   6   2      179.66      181.62     61.35 o 
  52   6   2        2.82       21.28     38.98 o 
  54   6   2      637.15      563.33     58.97 o 
  56   6   2        3.21       11.14     40.86 o 
  58   6   2      100.01      167.55     51.08 o 
  60   6   2      488.68      621.70    119.81 o 
  62   6   2      175.40      144.83     54.90 o 
  64   6   2      164.30       68.73     66.25 o 
 -63   7   2        3.33      -53.27     53.27 o 
 -61   7   2     1953.09     2171.56     90.36 o 
 -59   7   2        0.00      -33.90     33.90 o 
 -57   7   2       68.02       70.55     37.77 o 
 -55   7   2      896.22      908.84     57.85 o 
 -53   7   2       24.02       26.28     32.50 o 
 -51   7   2       24.68       22.86     30.03 o 
 -49   7   2        0.03      -22.59     22.59 o 
 -47   7   2      673.16      672.15     48.05 o 
 -45   7   2      148.88       98.13     27.08 o 
 -43   7   2      845.55      909.06     42.31 o 
 -41   7   2     2873.62     3179.59     79.13 o 
 -39   7   2     4610.03     4193.60     86.70 o 
 -37   7   2    10764.02     9416.75    148.87 o 
 -35   7   2     3307.50     3408.58     60.84 o 
 -33   7   2     1873.08     2068.23     43.82 o 
 -31   7   2     6366.74     6597.01    102.48 o 
 -29   7   2     3080.89     3042.29     55.78 o 
 -27   7   2     1767.17     1501.16     43.50 o 
 -25   7   2       52.20       57.96     16.52 o 
 -23   7   2      275.67      360.94     19.53 o 
 -21   7   2     7580.99     7329.22    110.35 o 
 -19   7   2     1044.38      860.68     26.35 o 
 -17   7   2     3726.60     3783.64     57.29 o 
 -15   7   2    15129.48    15298.88    189.61 o 
 -13   7   2      671.28      791.34     24.32 o 
 -11   7   2        0.04      -11.68     11.68 o 
  -9   7   2     1021.01      878.22     25.94 o 
  -7   7   2    15779.47    17033.20    217.24 o 
  -5   7   2    20110.34    20613.18    248.90 o 
  -3   7   2      247.36      121.04     13.21 o 
  -1   7   2      294.60      308.14     16.61 o 
   1   7   2      147.51      163.26     13.50 o 
   3   7   2    16207.04    18624.78    194.25 o 
   5   7   2    10078.25     9772.77    107.55 o 
   7   7   2     1353.95     1187.08     23.82 o 
   9   7   2     1454.47     1816.08     32.02 o 
  11   7   2    22408.56    24058.58    255.08 o 
  13   7   2    27614.63    30770.38    346.20 o 
  15   7   2     2708.97     2397.57     39.46 o 
  17   7   2        6.54       29.81      9.72 o 
  19   7   2    11282.01    11624.68    128.61 o 
  21   7   2       22.29       31.52      9.55 o 
  23   7   2      573.85      791.39     23.58 o 
  25   7   2     2541.11     2610.48     48.68 o 
  27   7   2       77.34       76.11     14.34 o 
  29   7   2      197.70      194.89     19.67 o 
  31   7   2     1698.81     1608.90     33.31 o 
  33   7   2      775.42      908.78     30.78 o 
  35   7   2       25.60      -12.05     17.21 o 
  37   7   2     5828.98     5738.47    119.80 o 
  39   7   2       86.68      114.99     25.18 o 
  41   7   2        0.10       -4.67     22.39 o 
  43   7   2     2679.78     2501.83     76.22 o 
  45   7   2      409.66      434.47     39.83 o 
  47   7   2       20.63        3.91     37.63 o 
  49   7   2      746.07      838.15     65.46 o 
  51   7   2        5.94       48.43     41.46 o 
  53   7   2       82.83       58.59     43.55 o 
  55   7   2       17.30       68.01     45.32 o 
  57   7   2        4.92       40.39     46.38 o 
  59   7   2     1058.78     1196.87     85.00 o 
  61   7   2      857.49      888.78     77.96 o 
  63   7   2      331.46      511.39     68.83 o 
 -62   8   2      592.89      567.67     54.29 o 
 -60   8   2       29.43       35.13     38.08 o 
 -58   8   2       82.39       85.69     40.21 o 
 -56   8   2      633.23      580.06     53.68 o 
 -54   8   2      864.97      814.97     52.80 o 
 -52   8   2     1298.62     1312.96     73.68 o 
 -50   8   2     1063.99     1006.94     66.72 o 
 -48   8   2      206.98      230.67     31.49 o 
 -46   8   2        5.05       -4.57     25.65 o 
 -44   8   2        5.42       29.07     26.36 o 
 -42   8   2      459.74      501.17     36.20 o 
 -40   8   2      530.63      541.17     36.76 o 
 -38   8   2       42.38       50.74     23.37 o 
 -36   8   2      970.17     1120.72     42.39 o 
 -34   8   2    14708.29    14536.31    229.13 o 
 -32   8   2     4151.05     4018.53     73.63 o 
 -30   8   2     5158.44     4990.81     85.47 o 
 -28   8   2      419.47      523.89     26.74 o 
 -26   8   2       26.62        4.32     16.36 o 
 -24   8   2     4429.39     4609.48     73.65 o 
 -22   8   2    10434.19    10721.92    154.18 o 
 -20   8   2      637.17      550.05     22.16 o 
 -18   8   2      964.41      898.09     26.55 o 
 -16   8   2     2553.11     2959.42     52.59 o 
 -14   8   2     4529.46     4362.56     71.29 o 
 -12   8   2       33.21       18.74     14.27 o 
 -10   8   2     2220.80     3101.54     62.63 o 
  -8   8   2     1657.14     1668.29     38.49 o 
  -6   8   2     3014.40     3711.65     62.32 o 
  -4   8   2    19498.68    19675.61    240.11 o 
  -2   8   2     2599.56     2606.38     49.13 o 
   0   8   2     2734.42     2626.10     45.79 o 
   2   8   2       12.78       20.87     11.52 o 
   4   8   2     4618.37     4761.66     64.50 o 
   6   8   2    16965.60    17332.26    195.70 o 
   8   8   2       61.34       67.27     12.38 o 
  10   8   2    11408.73    10810.37    128.07 o 
  12   8   2      520.65      297.66     16.12 o 
  14   8   2     5098.72     4739.99     67.70 o 
  16   8   2     1600.26     1664.75     32.93 o 
  18   8   2       28.13       39.48     11.60 o 
  20   8   2      148.72       87.66     10.60 o 
  22   8   2      624.81      773.47     27.56 o 
  24   8   2     1904.27     1988.20     36.45 o 
  26   8   2     1017.99      999.17     32.38 o 
  28   8   2        5.78       -2.84     14.82 o 
  30   8   2      538.40      735.03     27.14 o 
  32   8   2      295.70      273.29     26.37 o 
  34   8   2      446.43      398.52     36.30 o 
  36   8   2      693.32      594.18     36.47 o 
  38   8   2     2277.79     2177.39     65.45 o 
  40   8   2     3938.33     3842.85     93.07 o 
  42   8   2     1150.78      970.09     46.62 o 
  44   8   2       33.47       46.15     30.27 o 
  46   8   2      931.74      875.30     50.95 o 
  48   8   2      332.46      504.62     40.82 o 
  50   8   2       16.39      -34.26     40.54 o 
  52   8   2        2.47      -19.51     41.13 o 
  54   8   2      335.34      250.35     66.99 o 
  56   8   2      335.29      408.10     61.88 o 
  58   8   2       12.49        9.26     48.27 o 
  60   8   2       12.44       43.17     52.16 o 
  62   8   2       81.70       45.81     52.88 o 
 -59   9   2      749.03      774.12     60.86 o 
 -57   9   2      864.34      861.00     61.82 o 
 -55   9   2      141.20      204.74     42.73 o 
 -53   9   2     1770.59     1867.57     89.07 o 
 -51   9   2      647.95      521.88     51.22 o 
 -49   9   2       10.00       14.74     26.21 o 
 -47   9   2      124.59      143.75     30.91 o 
 -45   9   2       69.23       56.68     29.29 o 
 -43   9   2     3944.15     3413.76     92.51 o 
 -41   9   2     4395.58     4055.64     96.30 o 
 -39   9   2     2751.95     2647.31     79.50 o 
 -37   9   2      265.30      238.84     30.02 o 
 -35   9   2      334.95      342.12     32.99 o 
 -33   9   2        4.04      -17.67     21.76 o 
 -31   9   2     6497.98     5875.94    103.72 o 
 -29   9   2     2979.22     2951.16     65.53 o 
 -27   9   2     3082.19     3093.10     77.40 o 
 -25   9   2      518.26      524.12     27.82 o 
 -23   9   2    11538.26    11481.29    186.37 o 
 -21   9   2     3401.60     2751.63     57.26 o 
 -19   9   2     8045.62     8516.50    121.72 o 
 -17   9   2     3862.65     3660.34     66.05 o 
 -15   9   2      183.56      362.08     22.60 o 
 -13   9   2     3271.14     3152.55     58.82 o 
 -11   9   2     2853.45     2768.86     53.93 o 
  -9   9   2     5202.49     5703.57     88.27 o 
  -7   9   2        3.79       22.01     15.33 o 
  -5   9   2       48.93       13.18     14.35 o 
  -3   9   2     1528.92     1443.67     38.74 o 
  -1   9   2      438.43      471.25     21.55 o 
   1   9   2      365.08      292.07     19.32 o 
   3   9   2    10088.61    10063.61    122.05 o 
   5   9   2     5234.93     5541.84     74.43 o 
   7   9   2     1127.59     1286.82     30.59 o 
   9   9   2     5637.75     5782.59     79.61 o 
  11   9   2        2.01        4.06     13.50 o 
  13   9   2      574.65      394.31     19.73 o 
  15   9   2      314.83      303.14     18.03 o 
  17   9   2      291.17      221.28     18.41 o 
  19   9   2    12166.96    12296.00    149.93 o 
  21   9   2       11.52       11.26     11.04 o 
  23   9   2      969.33     1110.12     32.58 o 
  25   9   2     5883.26     5917.67     96.43 o 
  27   9   2     1676.45     1617.21     37.41 o 
  29   9   2     6488.29     6089.82    100.21 o 
  31   9   2      231.98      298.88     27.51 o 
  33   9   2     4463.08     4210.70    100.67 o 
  35   9   2      973.01      873.43     44.00 o 
  37   9   2      527.57      570.87     49.50 o 
  39   9   2     3693.57     3530.28     99.98 o 
  41   9   2     4884.49     4375.21    105.21 o 
  43   9   2      246.48      366.31     37.64 o 
  45   9   2      155.05      116.54     35.62 o 
  47   9   2       43.82       64.17     33.13 o 
  49   9   2      114.57       72.30     44.15 o 
  51   9   2      243.49      239.66     39.27 o 
  53   9   2      493.31      387.44     80.18 o 
  55   9   2      172.08       86.94     70.54 o 
  57   9   2      165.31      177.64     56.27 o 
  59   9   2       19.20       26.30     51.94 o 
 -58  10   2        7.52       93.92     44.15 o 
 -56  10   2     1791.77     2170.70     91.49 o 
 -54  10   2       27.01       85.09     55.35 o 
 -52  10   2        6.35       19.59     59.22 o 
 -50  10   2      493.57      534.31     53.82 o 
 -48  10   2     1940.47     1706.29     84.11 o 
 -46  10   2      497.91      468.42     51.67 o 
 -44  10   2      201.47      166.02     34.49 o 
 -42  10   2      241.97      161.09     33.07 o 
 -40  10   2      422.23      534.16     43.34 o 
 -38  10   2        2.89      -26.38     26.38 o 
 -36  10   2      187.06      167.32     29.60 o 
 -34  10   2      210.75      129.23     35.89 o 
 -32  10   2        5.10       -7.26     22.56 o 
 -30  10   2       60.70        6.74     22.84 o 
 -28  10   2     4246.37     4309.37     84.59 o 
 -26  10   2     2592.44     2807.61     69.16 o 
 -24  10   2        1.08        7.30     17.42 o 
 -22  10   2     2894.14     2674.49     62.66 o 
 -20  10   2        8.63       23.65     17.98 o 
 -18  10   2      812.71      754.95     30.03 o 
 -16  10   2     3322.99     3425.68     67.81 o 
 -14  10   2      295.88      191.61     22.83 o 
 -12  10   2      651.65      596.66     32.00 o 
 -10  10   2     1779.97     1839.12     46.86 o 
  -8  10   2       29.82       20.12     18.74 o 
  -6  10   2     6518.57     6679.28    106.98 o 
  -4  10   2        0.14       10.37     16.57 o 
  -2  10   2     1390.17     1485.64     37.01 o 
   0  10   2    13473.58    13757.37    169.38 o 
   2  10   2      620.00      702.48     24.92 o 
   4  10   2     3201.97     3417.85     56.40 o 
   6  10   2     1723.58     1607.20     34.43 o 
   8  10   2     1386.11     1462.63     34.39 o 
  10  10   2       87.85       92.98     15.24 o 
  12  10   2       72.57       52.55     16.36 o 
  14  10   2      260.25      293.16     23.18 o 
  16  10   2      208.31      197.49     19.08 o 
  18  10   2       51.97       82.13     13.95 o 
  20  10   2        0.33      -10.51     15.37 o 
  22  10   2     1259.54     1470.25     39.66 o 
  24  10   2      237.66      173.48     21.26 o 
  26  10   2      365.73      489.22     25.01 o 
  28  10   2      239.37      213.31     20.50 o 
  30  10   2      533.50      492.91     24.75 o 
  32  10   2        7.11       47.46     28.20 o 
  34  10   2      147.23      111.13     29.97 o 
  36  10   2      964.94      684.17     42.85 o 
  38  10   2       15.95       12.09     26.90 o 
  40  10   2      119.83      156.41     34.49 o 
  42  10   2     1371.06     1437.81     58.36 o 
  44  10   2     1506.54     1382.05     62.08 o 
  46  10   2      212.87      317.80     44.37 o 
  48  10   2       15.98      -13.86     34.42 o 
  50  10   2       13.44       43.42     35.33 o 
  52  10   2      552.13      535.32     48.91 o 
  54  10   2      971.27     1095.60     85.67 o 
  56  10   2      566.71      600.68     73.84 o 
  58  10   2      123.35      206.05     60.51 o 
 -55  11   2      199.33      374.64     55.04 o 
 -53  11   2      210.58      130.15     47.89 o 
 -51  11   2      137.08      107.85     48.24 o 
 -49  11   2      181.60      223.61     35.27 o 
 -47  11   2     1443.15     1752.54     68.92 o 
 -45  11   2       34.73       46.26     32.34 o 
 -43  11   2      934.59      921.86     52.66 o 
 -41  11   2      374.34      430.28     44.92 o 
 -39  11   2       36.09       35.92     33.38 o 
 -37  11   2      469.38      588.60     44.32 o 
 -35  11   2      166.05      156.52     33.09 o 
 -33  11   2        6.29       20.62     27.02 o 
 -31  11   2      146.37      244.01     32.44 o 
 -29  11   2     6246.52     5623.27    111.77 o 
 -27  11   2     2378.92     2515.98     67.89 o 
 -25  11   2      403.10      312.21     28.42 o 
 -23  11   2      560.55      486.35     29.17 o 
 -21  11   2        2.59      -20.33     20.33 o 
 -19  11   2     3286.89     3011.68     69.03 o 
 -17  11   2      298.55      289.48     26.86 o 
 -15  11   2       16.01      -12.82     19.84 o 
 -13  11   2     4798.22     4624.38     92.52 o 
 -11  11   2     4526.03     4530.67     86.59 o 
  -9  11   2     2210.78     2167.86     54.09 o 
  -7  11   2     1384.29     1150.23     39.19 o 
  -5  11   2     2132.94     2165.33     50.10 o 
  -3  11   2     1775.26     1504.27     41.10 o 
  -1  11   2      337.57      398.28     22.75 o 
   1  11   2      538.40      469.72     23.49 o 
   3  11   2     5356.73     5104.12     77.02 o 
   5  11   2      884.05      785.12     27.35 o 
   7  11   2     1895.04     1895.66     43.66 o 
   9  11   2     8226.67     8300.34    111.60 o 
  11  11   2       53.76       54.05     15.91 o 
  13  11   2       85.35       54.92     18.36 o 
  15  11   2       86.77        0.88     16.85 o 
  17  11   2      998.42     1153.99     47.67 o 
  19  11   2       94.37       61.62     14.70 o 
  21  11   2     1695.71     1733.23     49.57 o 
  23  11   2      530.56      530.06     29.13 o 
  25  11   2     1149.13      946.42     38.85 o 
  27  11   2     2115.92     2133.86     60.96 o 
  29  11   2     7086.82     6121.60    121.42 o 
  31  11   2     1753.93     1435.82     60.71 o 
  33  11   2      516.69      513.61     43.24 o 
  35  11   2      602.99      449.92     40.12 o 
  37  11   2       78.29       55.34     29.72 o 
  39  11   2      411.38      404.60     39.41 o 
  41  11   2     2262.09     2284.16     76.79 o 
  43  11   2     1218.58     1159.17     76.10 o 
  45  11   2       66.99       40.28     32.57 o 
  47  11   2      362.88      204.98     43.73 o 
  49  11   2      143.62       97.66     41.36 o 
  51  11   2      183.43      214.89     43.91 o 
  53  11   2       11.96      -60.83     60.83 o 
  55  11   2       24.94       37.21     54.60 o 
 -52  12   2       29.16      108.63     48.02 o 
 -50  12   2      151.58      247.73     71.36 o 
 -48  12   2      135.16      170.73     36.22 o 
 -46  12   2       74.01       79.40     35.58 o 
 -44  12   2      147.26      138.92     37.14 o 
 -42  12   2        2.58      -21.35     34.09 o 
 -40  12   2      259.08      330.94     45.36 o 
 -38  12   2     1749.13     1605.35     81.05 o 
 -36  12   2     1109.99     1158.44     58.87 o 
 -34  12   2      465.29      401.83     47.03 o 
 -32  12   2      112.92       86.39     30.54 o 
 -30  12   2     2308.50     2017.34     67.19 o 
 -28  12   2     1118.15     1111.25     57.88 o 
 -26  12   2      404.64      375.54     34.00 o 
 -24  12   2      583.41      452.49     33.35 o 
 -22  12   2      264.19      437.87     30.64 o 
 -20  12   2       28.80       -8.58     21.26 o 
 -18  12   2       17.98       22.14     21.59 o 
 -16  12   2     5357.71     5143.77     93.65 o 
 -14  12   2    13700.36    12765.91    187.98 o 
 -12  12   2     2330.40     2695.89     63.22 o 
 -10  12   2     2399.00     2247.52     77.25 o 
  -8  12   2     1073.95     1021.92     39.35 o 
  -6  12   2     3061.88     3043.01     63.55 o 
  -4  12   2      382.08      374.54     25.76 o 
  -2  12   2     3283.77     2995.09     56.74 o 
   0  12   2       77.33       96.09     20.11 o 
   2  12   2    12397.87    12470.41    159.52 o 
   4  12   2     3725.67     3431.66     61.05 o 
   6  12   2      224.46      185.22     22.11 o 
   8  12   2      862.91      735.62     29.81 o 
  10  12   2     5166.97     5264.57     83.33 o 
  12  12   2      340.17      320.67     25.57 o 
  14  12   2     3621.06     3794.11     71.23 o 
  16  12   2     6090.55     5980.15    103.36 o 
  18  12   2       26.96       43.36     21.60 o 
  20  12   2     2877.74     2838.10     63.70 o 
  22  12   2     2837.46     2878.41     64.52 o 
  24  12   2     1814.65     1686.75     50.81 o 
  26  12   2     1475.03     1478.40     56.95 o 
  28  12   2      953.18      660.73     39.39 o 
  30  12   2      218.11      186.94     29.84 o 
  32  12   2     2007.73     2243.61     68.35 o 
  34  12   2        8.43       17.45     31.88 o 
  36  12   2       28.71      -20.25     31.44 o 
  38  12   2       24.73       28.82     30.57 o 
  40  12   2        2.37       -7.85     30.58 o 
  42  12   2       32.25       50.51     35.20 o 
  44  12   2       16.00       16.28     33.70 o 
  46  12   2      142.09      248.52     47.94 o 
  48  12   2      117.06      106.65     43.53 o 
  50  12   2        2.77      -22.74     40.92 o 
  52  12   2       45.59      102.36     44.79 o 
 -49  13   2       35.69      161.07     49.80 o 
 -47  13   2      638.03      749.42     53.91 o 
 -45  13   2       12.36       13.24     34.92 o 
 -43  13   2      601.71      634.24     55.63 o 
 -41  13   2      153.41      125.09     41.42 o 
 -39  13   2       19.79      -35.23     35.23 o 
 -37  13   2      128.65       54.01     38.34 o 
 -35  13   2       42.62       20.70     33.78 o 
 -33  13   2        6.57       13.12     32.41 o 
 -31  13   2     4222.76     4100.73    102.91 o 
 -29  13   2      688.42      729.70     46.69 o 
 -27  13   2      291.77      264.50     35.80 o 
 -25  13   2      851.12      802.41     44.34 o 
 -23  13   2     2210.45     2058.63     60.65 o 
 -21  13   2     7566.06     7369.74    138.01 o 
 -19  13   2      966.72     1003.69     41.72 o 
 -17  13   2      330.44      329.17     30.04 o 
 -15  13   2     1545.00     1555.84     49.43 o 
 -13  13   2      346.52      267.52     28.46 o 
 -11  13   2     4016.59     3788.51     78.54 o 
  -9  13   2     3791.55     3577.79     72.22 o 
  -7  13   2     2624.05     2813.68     62.64 o 
  -5  13   2      692.12      726.46     34.10 o 
  -3  13   2       15.96       -1.21     18.76 o 
  -1  13   2      290.08      317.72     24.51 o 
   1  13   2      447.90      393.11     25.53 o 
   3  13   2      884.79      735.20     29.91 o 
   5  13   2     1892.54     1762.21     42.77 o 
   7  13   2       49.48      123.30     21.89 o 
   9  13   2     3216.93     3127.75     61.12 o 
  11  13   2     2075.25     2036.93     49.14 o 
  13  13   2     1812.36     1661.92     49.85 o 
  15  13   2     8365.93     8041.50    131.79 o 
  17  13   2      145.86      177.13     26.17 o 
  19  13   2      344.90      364.28     29.83 o 
  21  13   2      458.40      390.21     31.99 o 
  23  13   2      270.45      189.86     28.24 o 
  25  13   2     1412.64     1310.76     50.51 o 
  27  13   2     1278.18     1175.10     77.97 o 
  29  13   2      559.09      598.68     45.66 o 
  31  13   2       30.97       37.27     29.89 o 
  33  13   2     1239.80     1457.94     57.32 o 
  35  13   2     1003.98      816.06     65.51 o 
  37  13   2       31.15        5.64     34.46 o 
  39  13   2      712.96      719.99     51.86 o 
  41  13   2      182.47      133.47     40.89 o 
  43  13   2       35.59       34.19     41.54 o 
  45  13   2       58.25      171.47     43.60 o 
  47  13   2       23.31       -1.40     43.26 o 
  49  13   2        1.35        1.41     43.70 o 
 -46  14   2       21.30       47.42     39.74 o 
 -44  14   2     1172.41     1308.18     73.26 o 
 -42  14   2        8.09       66.93     41.04 o 
 -40  14   2      151.96       72.52     40.77 o 
 -38  14   2      907.45      948.83     65.01 o 
 -36  14   2       47.16       93.97     40.65 o 
 -34  14   2      752.90      815.04     56.71 o 
 -32  14   2     2332.14     2361.67    112.14 o 
 -30  14   2     1634.26     1630.27     76.90 o 
 -28  14   2        6.28      -15.78     29.23 o 
 -26  14   2      950.89      894.00     62.60 o 
 -24  14   2     2313.34     2549.41     89.38 o 
 -22  14   2      238.40      204.60     31.84 o 
 -20  14   2     4077.66     4162.24     93.01 o 
 -18  14   2      679.59      607.19     48.47 o 
 -16  14   2      738.79      790.93     39.83 o 
 -14  14   2     1254.95     1060.28     41.59 o 
 -12  14   2        1.59      -16.80     21.10 o 
 -10  14   2        0.00      -11.95     21.33 o 
  -8  14   2       23.83        4.61     21.98 o 
  -6  14   2       50.53       50.14     22.27 o 
  -4  14   2     1328.04     1310.69     41.70 o 
  -2  14   2     6712.60     6594.70    100.18 o 
   0  14   2      603.27      602.06     30.44 o 
   2  14   2       16.92       10.15     20.01 o 
   4  14   2     3147.65     2981.01     59.02 o 
   6  14   2     2885.76     2711.06     58.95 o 
   8  14   2      620.54      567.03     31.64 o 
  10  14   2      799.76      665.15     32.47 o 
  12  14   2        0.35       18.47     23.57 o 
  14  14   2      171.47      166.30     27.36 o 
  16  14   2     2123.08     2158.84     62.39 o 
  18  14   2       44.45       37.76     25.98 o 
  20  14   2       86.04       52.12     26.37 o 
  22  14   2        3.68      -24.86     24.86 o 
  24  14   2      222.12      221.43     32.72 o 
  26  14   2        0.68      -27.36     27.36 o 
  28  14   2      129.88       84.37     31.00 o 
  30  14   2      828.22      716.33     45.14 o 
  32  14   2       77.97      107.70     29.70 o 
  34  14   2       21.87       33.34     27.40 o 
  36  14   2      649.69      611.94     72.57 o 
  38  14   2      134.95       63.10     37.23 o 
  40  14   2        0.02      -27.07     36.20 o 
  42  14   2      181.46      110.27     48.60 o 
  44  14   2        0.69       14.50     44.31 o 
  46  14   2       42.02       56.88     42.10 o 
 -43  15   2      388.98      421.59     56.01 o 
 -41  15   2      375.97      451.56     65.37 o 
 -39  15   2      225.04      264.45     60.61 o 
 -37  15   2        0.54        9.22     41.51 o 
 -35  15   2      118.63       69.94     42.10 o 
 -33  15   2        0.14       20.45     41.05 o 
 -31  15   2      624.34      583.69     52.81 o 
 -29  15   2       66.21      122.33     40.19 o 
 -27  15   2      318.54      331.21     42.96 o 
 -25  15   2       85.20       53.92     34.80 o 
 -23  15   2     1707.17     1482.86     69.32 o 
 -21  15   2      168.61      154.51     35.38 o 
 -19  15   2       13.09       33.55     28.40 o 
 -17  15   2      334.18      347.16     34.53 o 
 -15  15   2      658.46      697.59     40.23 o 
 -13  15   2       24.21      -10.85     24.15 o 
 -11  15   2      350.46      332.78     31.04 o 
  -9  15   2      142.99      166.37     26.32 o 
  -7  15   2      253.29      304.66     29.00 o 
  -5  15   2     1726.78     1523.75     46.53 o 
  -3  15   2     2239.40     2294.92     56.61 o 
  -1  15   2     2409.26     2246.30     53.19 o 
   1  15   2      289.31      314.06     29.45 o 
   3  15   2     4946.30     4955.94     92.43 o 
   5  15   2        3.77       17.54     23.77 o 
   7  15   2       24.39       -6.02     23.20 o 
   9  15   2      382.42      333.50     29.19 o 
  11  15   2      962.65      855.36     47.96 o 
  13  15   2     1351.93     1387.05     53.20 o 
  15  15   2     1553.26     1708.30     63.17 o 
  17  15   2      539.83      493.51     38.19 o 
  19  15   2        1.66       29.93     28.03 o 
  21  15   2     2504.78     2197.81     84.75 o 
  23  15   2       46.88       -8.88     30.98 o 
  25  15   2     1591.62     1526.00     62.95 o 
  27  15   2       33.83      111.41     32.99 o 
  29  15   2     1328.19     1294.08     58.42 o 
  31  15   2      649.24      665.87     46.91 o 
  33  15   2      588.53      636.61     44.18 o 
  35  15   2        0.81      -34.55     36.00 o 
  37  15   2      637.04      725.14     72.78 o 
  39  15   2      168.35      156.62     40.70 o 
  41  15   2      161.49      135.56     43.93 o 
 -38  16   2      666.93      632.64     59.36 o 
 -36  16   2       32.37       58.81     46.12 o 
 -34  16   2      198.51      178.34     49.73 o 
 -32  16   2      569.00      676.18     64.18 o 
 -30  16   2     1663.17     1876.00     84.30 o 
 -28  16   2        5.42      -19.13     37.75 o 
 -26  16   2       20.04       38.42     39.93 o 
 -24  16   2     1266.39     1453.88     67.48 o 
 -22  16   2       15.15       -3.27     29.98 o 
 -20  16   2      438.77      495.40     36.22 o 
 -18  16   2      987.13     1081.83     52.40 o 
 -16  16   2       34.11       51.91     27.73 o 
 -14  16   2      151.44      129.07     29.27 o 
 -12  16   2       84.47       40.39     26.67 o 
 -10  16   2       82.46       98.78     27.60 o 
  -8  16   2      698.59      783.04     40.07 o 
  -6  16   2      276.59      268.37     31.86 o 
  -4  16   2      717.62      662.82     41.02 o 
  -2  16   2       19.24       46.29     27.59 o 
   0  16   2      568.13      613.64     37.69 o 
   2  16   2      175.41      178.68     29.24 o 
   4  16   2       95.37       63.80     26.30 o 
   6  16   2        0.08      -11.83     24.85 o 
   8  16   2      192.78      135.44     27.41 o 
  10  16   2     3081.76     2980.21     80.25 o 
  12  16   2      466.69      423.90     38.66 o 
  14  16   2        3.27        9.70     28.98 o 
  16  16   2       18.07       10.80     28.92 o 
  18  16   2      383.53      340.12     40.29 o 
  20  16   2       13.45       42.82     32.43 o 
  22  16   2      256.43      241.40     40.37 o 
  24  16   2     1100.24     1098.77     58.31 o 
  26  16   2      318.33      236.23     39.34 o 
  28  16   2       46.09       80.09     35.14 o 
  30  16   2      485.95      420.89     44.34 o 
  32  16   2      506.14      552.56     46.02 o 
  34  16   2      162.91      228.58     47.67 o 
  36  16   2     1287.00     1268.32     72.48 o 
  38  16   2       25.14        5.02     40.72 o 
 -31  17   2      571.35      747.41     62.92 o 
 -29  17   2       64.49       18.17     39.69 o 
 -27  17   2       34.48       34.51     37.66 o 
 -25  17   2      119.21      117.82     38.33 o 
 -23  17   2        0.40      -32.00     32.00 o 
 -21  17   2     1577.69     1672.97     61.64 o 
 -19  17   2        6.14       -8.55     26.38 o 
 -17  17   2     1045.43     1062.49     64.92 o 
 -15  17   2       21.08       49.49     33.17 o 
 -13  17   2      140.00      148.39     33.08 o 
 -11  17   2       63.11       71.34     30.89 o 
  -9  17   2      730.27      732.89     47.79 o 
  -7  17   2      614.65      630.14     45.52 o 
  -5  17   2      470.75      537.24     42.77 o 
  -3  17   2     1225.85     1352.51     53.66 o 
  -1  17   2      417.20      466.73     38.88 o 
   1  17   2     1062.11     1123.34     49.56 o 
   3  17   2      750.31      691.76     41.18 o 
   5  17   2      464.72      456.00     55.16 o 
   7  17   2      144.73      156.25     31.24 o 
   9  17   2     2102.66     2187.84     71.11 o 
  11  17   2      265.05      218.21     37.34 o 
  13  17   2      776.00      706.67     47.49 o 
  15  17   2     2533.53     2469.80     81.28 o 
  17  17   2     2011.70     2336.77     79.11 o 
  19  17   2     1587.99     1673.73     72.64 o 
  21  17   2        0.40       17.18     36.19 o 
  23  17   2       29.23       24.99     36.76 o 
  25  17   2      187.11      253.29     43.21 o 
  27  17   2       41.95       21.20     37.03 o 
  29  17   2      237.34      259.35     43.02 o 
  31  17   2       34.63        7.99     35.91 o 
 -24  18   2       52.60       98.80     44.43 o 
 -22  18   2      113.88       45.93     42.53 o 
 -20  18   2       22.06       -2.85     36.44 o 
 -18  18   2       23.75       17.06     34.75 o 
 -16  18   2       33.61       97.83     39.78 o 
 -14  18   2     1501.21     1531.42     69.02 o 
 -12  18   2       24.77       23.66     44.18 o 
 -10  18   2      116.79       75.95     37.02 o 
  -8  18   2      225.67      275.75     39.85 o 
  -6  18   2      566.10      622.27     47.60 o 
  -4  18   2      863.59      958.83     53.06 o 
  -2  18   2      635.27      690.83     48.85 o 
   0  18   2       99.20      116.64     41.01 o 
   2  18   2      962.22     1102.76     54.73 o 
   4  18   2     1149.36     1240.41     61.00 o 
   6  18   2       88.44      153.13     37.81 o 
   8  18   2       79.42      117.87     37.22 o 
  10  18   2       85.93       76.08     36.47 o 
  12  18   2      807.32      894.15     57.15 o 
  14  18   2      161.81      158.37     40.54 o 
  16  18   2      338.39      445.13     48.44 o 
  18  18   2      138.29      115.32     41.39 o 
  20  18   2      381.67      391.17     48.96 o 
  22  18   2        2.19      -36.40     36.40 o 
  24  18   2      961.93      881.81     84.48 o 
 -11  19   2     1177.58     1382.13     69.13 o 
  -9  19   2      166.21      159.09     42.35 o 
  -7  19   2       86.50       59.29     42.21 o 
  -5  19   2       17.11       -9.06     37.92 o 
  -3  19   2     1890.13     1985.90     92.32 o 
  -1  19   2       64.61       21.68     38.26 o 
   1  19   2       79.75      132.36     40.17 o 
   3  19   2      315.07      299.54     43.82 o 
   5  19   2      500.98      558.36     56.72 o 
   7  19   2        7.95       34.54     40.64 o 
   9  19   2      121.92       84.57     43.20 o 
  11  19   2        2.24      -12.70     40.91 o 
 -67   1   3     2469.76     2621.72    159.23 o 
 -65   1   3       39.98      -34.06     63.52 o 
 -63   1   3      110.08       95.99     68.51 o 
 -61   1   3     1532.18     1273.94    178.01 o 
 -59   1   3      267.80      229.65     31.66 o 
 -57   1   3     2492.72     2653.33    106.44 o 
 -55   1   3        2.81      -16.10     32.65 o 
 -53   1   3      344.44      338.02     33.42 o 
 -51   1   3      178.18      223.16     26.35 o 
 -49   1   3      657.69      836.91     31.75 o 
 -47   1   3       52.81       51.02     25.41 o 
 -45   1   3       12.41        9.71     19.45 o 
 -43   1   3     2229.21     2060.39     53.52 o 
 -41   1   3       81.77       61.45     11.89 o 
 -39   1   3      896.68      884.42     22.79 o 
 -37   1   3     1979.29     2126.74     36.34 o 
 -35   1   3     2210.63     2592.76     39.21 o 
 -33   1   3      156.58      166.43     13.11 o 
 -31   1   3      310.34      296.76     14.17 o 
 -29   1   3       97.72       87.56     10.24 o 
 -27   1   3     4539.42     5433.84     60.11 o 
 -25   1   3     3535.38     4125.18     45.21 o 
 -23   1   3    13459.16    14419.70    132.46 o 
 -21   1   3      337.31      205.53      9.69 o 
 -19   1   3     1592.97     1493.72     20.93 o 
 -17   1   3    34983.75    37114.25    309.68 o 
 -15   1   3    10374.99    10602.86     90.16 o 
 -13   1   3     1003.46      969.80     17.36 o 
 -11   1   3     4129.27     4417.42     47.62 o 
  -9   1   3        4.90       34.84      6.28 o 
  -7   1   3     2491.08     2780.73     29.36 o 
  -5   1   3     1161.91     1213.66     18.58 o 
  -3   1   3    10291.32     9743.58     84.67 o 
  -1   1   3      648.25      484.18     10.06 o 
   1   1   3     4911.02     4903.32     45.94 o 
   3   1   3    27545.83    29404.21    251.38 o 
   5   1   3    43548.72    40431.14    336.46 o 
   7   1   3      191.03      226.53      6.73 o 
   9   1   3     9656.90     8760.22     94.71 o 
  11   1   3     2212.98     2632.97     45.32 o 
  13   1   3      284.49      170.84      9.54 o 
  15   1   3     8789.45     8040.91    128.22 o 
  17   1   3        0.16       45.97      7.45 o 
  19   1   3      573.24      851.37     19.56 o 
  21   1   3     2756.75     2496.50     57.79 o 
  23   1   3     8771.12     9464.99    151.50 o 
  25   1   3    17061.95    17310.32    268.19 o 
  27   1   3      467.60      339.05     15.11 o 
  29   1   3        7.03        3.10     11.84 o 
  31   1   3     2767.24     3082.54     54.85 o 
  33   1   3    11210.00    10164.06    135.69 o 
  35   1   3     1283.85     1106.27     23.58 o 
  37   1   3     2100.25     2138.08     36.70 o 
  39   1   3     3323.93     3306.93     51.44 o 
  41   1   3      435.73      402.12     19.20 o 
  43   1   3      177.41      333.02     20.39 o 
  45   1   3     1766.87     1445.53     42.69 o 
  47   1   3      814.42      862.56     32.80 o 
  49   1   3      240.38      171.31     24.36 o 
  51   1   3        3.65       10.42     29.01 o 
  53   1   3      184.82       86.12     32.64 o 
  55   1   3       21.03      -14.09     31.45 o 
  57   1   3      188.71      229.17     35.19 o 
  59   1   3       47.43       71.87     33.33 o 
  61   1   3       37.08       29.27     37.96 o 
  63   1   3       18.79       65.74     41.13 o 
  65   1   3       58.17       12.72     42.88 o 
  67   1   3      610.64      518.56     60.09 o 
 -66   2   3      641.61      685.09     97.42 o 
 -64   2   3     1740.86     1459.38    120.68 o 
 -62   2   3      121.64      121.20     68.28 o 
 -60   2   3     1009.89      986.26     53.39 o 
 -58   2   3      130.67      132.26     28.97 o 
 -56   2   3       98.20       97.46     29.22 o 
 -54   2   3      414.24      392.75     33.92 o 
 -52   2   3     2181.36     1993.51     60.22 o 
 -50   2   3     1591.23     1687.55     63.47 o 
 -48   2   3     1698.51     1905.19     51.97 o 
 -46   2   3     4303.60     4556.14     95.81 o 
 -44   2   3     1448.08     1178.10     39.44 o 
 -42   2   3     1098.72     1194.90     41.20 o 
 -40   2   3     2605.04     2616.89     41.14 o 
 -38   2   3      307.16      286.13     15.94 o 
 -36   2   3       70.38        6.01     10.45 o 
 -34   2   3        3.62       33.85     11.24 o 
 -32   2   3    11520.40    13369.97    144.91 o 
 -30   2   3     8279.23     9424.71    106.03 o 
 -28   2   3     6542.56     7503.17     84.09 o 
 -26   2   3       40.87       14.38      8.70 o 
 -24   2   3     1652.56     1667.58     25.37 o 
 -22   2   3    42344.75    46643.38    407.02 o 
 -20   2   3    15974.90    13994.23    131.61 o 
 -18   2   3     3113.50     3471.56     39.77 o 
 -16   2   3    37166.96    37550.80    345.38 o 
 -14   2   3    22711.61    22589.19    205.30 o 
 -12   2   3     5494.94     6123.40     59.04 o 
 -10   2   3       17.14       25.83      6.84 o 
  -8   2   3    16133.24    17209.96    146.58 o 
  -6   2   3     1062.75     1141.87     17.20 o 
  -4   2   3    22521.38    21724.17    186.49 o 
  -2   2   3    14344.12    13873.50    121.35 o 
   0   2   3       22.88       25.73      6.55 o 
   2   2   3   105364.30   104374.96    876.83 o 
   4   2   3     7725.32     6896.43     62.66 o 
   6   2   3     1841.15     1902.92     21.40 o 
   8   2   3    74821.48    74989.98    765.79 o 
  10   2   3    23175.66    24508.96    238.64 o 
  12   2   3     6686.43     7552.64     80.40 o 
  14   2   3     6442.99     7649.86     98.31 o 
  16   2   3      577.58      557.49     17.80 o 
  18   2   3     1738.91     2249.66     41.84 o 
  20   2   3    42128.93    46867.55    706.03 o 
  22   2   3      196.34      278.60     18.33 o 
  24   2   3      136.03      118.30     13.03 o 
  26   2   3     6429.58     6640.71    112.42 o 
  28   2   3     8826.90     9716.48    158.91 o 
  30   2   3       10.99        7.90     10.65 o 
  32   2   3     2442.08     2738.50     57.49 o 
  34   2   3     9754.25     9971.64    134.82 o 
  36   2   3    17656.31    17980.76    223.07 o 
  38   2   3     2794.67     3038.70     48.40 o 
  40   2   3      216.62      305.60     15.92 o 
  42   2   3       16.26        9.94     16.82 o 
  44   2   3      417.67      498.38     23.54 o 
  46   2   3     2436.37     2484.56     72.35 o 
  48   2   3     2538.99     2514.18     73.94 o 
  50   2   3        3.26      -28.05     28.05 o 
  52   2   3        1.52       13.28     30.95 o 
  54   2   3      547.41      576.40     47.97 o 
  56   2   3       20.41      -23.03     32.69 o 
  58   2   3     2414.52     2460.79     94.86 o 
  60   2   3        8.21      -26.90     30.78 o 
  62   2   3      227.01      168.91     38.59 o 
  64   2   3      401.31      474.80     49.90 o 
  66   2   3      220.79      205.48     65.59 o 
 -67   3   3      197.97      139.01     77.33 o 
 -65   3   3      132.96      181.23     75.49 o 
 -63   3   3      131.24       37.91     67.96 o 
 -61   3   3        2.69      -45.87     45.87 o 
 -59   3   3       35.77       -4.34     39.14 o 
 -57   3   3      793.32      603.45     39.14 o 
 -55   3   3     1657.65     1707.30     64.19 o 
 -53   3   3     1100.57      950.61     51.22 o 
 -51   3   3     1179.03     1112.46     54.23 o 
 -49   3   3     6625.60     6592.36    149.10 o 
 -47   3   3      323.36      456.00     30.30 o 
 -45   3   3     4818.95     5131.95     94.18 o 
 -43   3   3     1552.20     1663.25     62.51 o 
 -41   3   3      644.91      522.28     24.72 o 
 -39   3   3       20.47      -11.40     12.74 o 
 -37   3   3    12349.73    11622.12    134.60 o 
 -35   3   3     2831.52     3039.57     44.52 o 
 -33   3   3      795.76      906.96     21.94 o 
 -31   3   3     2593.96     2884.72     42.38 o 
 -29   3   3     2388.83     2332.77     34.65 o 
 -27   3   3       18.73       66.44     10.13 o 
 -25   3   3        9.54        4.88      8.69 o 
 -23   3   3     7638.80     8166.21     81.90 o 
 -21   3   3     9214.38     9440.18     92.77 o 
 -19   3   3        2.05       30.09      8.54 o 
 -17   3   3      516.63      639.00     19.77 o 
 -15   3   3      175.54      232.75     11.63 o 
 -13   3   3    17243.46    17785.68    192.29 o 
 -11   3   3     3486.17     4461.13     50.86 o 
  -9   3   3     2034.06     1523.33     22.18 o 
  -7   3   3     1785.82     1741.07     27.72 o 
  -5   3   3    36561.52    38960.00    331.24 o 
  -3   3   3     6322.23     6121.23     59.51 o 
  -1   3   3      245.19      278.51      9.13 o 
   1   3   3    47064.20    48807.63    403.97 o 
   3   3   3    25702.72    24682.89    212.17 o 
   5   3   3        9.92      112.25      5.90 o 
   7   3   3    25626.04    24696.94    210.74 o 
   9   3   3     1123.95     1400.44     20.20 o 
  11   3   3     8711.47     8671.07     86.25 o 
  13   3   3     1913.00     1651.12     22.71 o 
  15   3   3       93.30       71.04      7.08 o 
  17   3   3    12195.58    13613.98    161.29 o 
  19   3   3    21680.45    22755.65    277.26 o 
  21   3   3      368.87      442.59     13.42 o 
  23   3   3     4880.32     4127.05     70.40 o 
  25   3   3    25401.34    29654.07    399.63 o 
  27   3   3     3192.05     3534.20     63.47 o 
  29   3   3      347.20      263.62     18.31 o 
  31   3   3     9375.98     9905.49    134.28 o 
  33   3   3     1575.13     1538.92     28.01 o 
  35   3   3    13722.37    14625.58    176.16 o 
  37   3   3     3782.67     2948.55     45.74 o 
  39   3   3     2607.28     3002.65     52.62 o 
  41   3   3      193.55      187.63     17.66 o 
  43   3   3     3484.66     3191.65     63.05 o 
  45   3   3       91.09      158.47     26.10 o 
  47   3   3     1039.82     1020.61     45.67 o 
  49   3   3       47.82       15.34     29.73 o 
  51   3   3      513.84      288.03     39.58 o 
  53   3   3      570.35      466.80     49.40 o 
  55   3   3       83.09      136.72     56.43 o 
  57   3   3     1651.06     1986.98     92.63 o 
  59   3   3       47.97       59.26     40.19 o 
  61   3   3      705.85      658.83     62.56 o 
  63   3   3      158.65      206.59     54.41 o 
  65   3   3      414.51      407.50     51.10 o 
 -66   4   3       13.12      -35.07     90.36 o 
 -64   4   3      518.65      621.34    138.90 o 
 -62   4   3      810.68      900.10     70.10 o 
 -60   4   3       62.93       50.71     44.49 o 
 -58   4   3        1.56      -34.04     34.04 o 
 -56   4   3      184.19      218.60     30.99 o 
 -54   4   3       16.25       42.75     26.84 o 
 -52   4   3      531.41      611.71     37.61 o 
 -50   4   3     1748.12     1676.42     53.27 o 
 -48   4   3        8.36       28.49     22.73 o 
 -46   4   3     1016.62     1041.68     40.24 o 
 -44   4   3     6151.61     5631.56    101.78 o 
 -42   4   3      542.21      487.22     28.28 o 
 -40   4   3     1582.55     1712.00     43.34 o 
 -38   4   3     1246.74      918.51     26.77 o 
 -36   4   3     1405.72     1395.13     29.47 o 
 -34   4   3     1009.70      841.45     22.89 o 
 -32   4   3        6.10       -0.19     12.04 o 
 -30   4   3     1722.01     1177.67     29.06 o 
 -28   4   3      401.55      433.80     19.45 o 
 -26   4   3     2722.28     2591.62     39.43 o 
 -24   4   3     4772.33     5400.89     62.19 o 
 -22   4   3     5857.98     6672.58     84.12 o 
 -20   4   3      267.97      356.01     15.92 o 
 -18   4   3       15.77       30.27     10.59 o 
 -16   4   3      874.06     1031.74     28.30 o 
 -14   4   3      776.61      778.36     26.05 o 
 -12   4   3     3503.52     4043.53     54.57 o 
 -10   4   3    11421.96    11978.90    138.10 o 
  -8   4   3    30510.03    32077.59    297.13 o 
  -6   4   3      148.93      285.74     10.79 o 
  -4   4   3      978.78      748.73     20.80 o 
  -2   4   3     1477.19     1866.96     23.80 o 
   0   4   3    77100.41    79876.48    643.67 o 
   2   4   3      139.05      258.76     10.62 o 
   4   4   3      747.77      745.70     17.77 o 
   6   4   3     3044.85     3091.08     34.24 o 
   8   4   3     5782.63     6736.13     69.33 o 
  10   4   3    24028.09    24660.23    233.98 o 
  12   4   3     7106.91     6306.44     71.90 o 
  14   4   3    29391.66    30735.57    319.30 o 
  16   4   3      132.33       72.97      8.28 o 
  18   4   3        1.72        0.70      5.98 o 
  20   4   3     1424.53     1698.54     27.32 o 
  22   4   3     2768.43     3180.81     41.31 o 
  24   4   3       40.10       78.05      8.58 o 
  26   4   3     8193.37     9132.01    107.58 o 
  28   4   3    13515.89    13890.49    182.49 o 
  30   4   3     6550.66     5965.07     86.36 o 
  32   4   3     5844.77     6401.29     91.61 o 
  34   4   3     3396.41     3352.53     55.26 o 
  36   4   3      435.37      530.01     23.54 o 
  38   4   3      191.35      194.26     18.49 o 
  40   4   3     1453.81     1528.01     46.13 o 
  42   4   3     3219.87     3243.37     79.89 o 
  44   4   3     3038.74     3095.80    107.19 o 
  46   4   3       51.61        4.82     43.66 o 
  48   4   3      623.20      655.80     51.05 o 
  50   4   3      258.90      362.51     44.16 o 
  52   4   3      320.47      258.98     43.30 o 
  54   4   3       23.35       46.02     37.81 o 
  56   4   3      269.64      335.45     50.08 o 
  58   4   3      722.65      720.80     62.66 o 
  60   4   3      122.74      192.19     49.67 o 
  62   4   3        0.13       -6.72     44.00 o 
  64   4   3       88.73       58.59     49.79 o 
  66   4   3     1953.85     2012.55    218.10 o 
 -65   5   3       21.04       69.36     69.28 o 
 -63   5   3     2119.80     2468.48    112.71 o 
 -61   5   3      189.86      181.77     58.42 o 
 -59   5   3     1816.19     1753.61     93.47 o 
 -57   5   3       70.15       49.20     56.23 o 
 -55   5   3        8.38       21.02     25.67 o 
 -53   5   3      212.70      124.29     27.61 o 
 -51   5   3      921.52      880.77     43.24 o 
 -49   5   3     4192.69     4269.79    101.27 o 
 -47   5   3      778.27      790.87     35.43 o 
 -45   5   3     2438.78     2106.61     53.57 o 
 -43   5   3      319.86      327.37     29.49 o 
 -41   5   3      106.48       45.80     20.20 o 
 -39   5   3        3.43      -17.57     17.57 o 
 -37   5   3     3515.26     3392.40     57.73 o 
 -35   5   3      613.55      610.25     23.26 o 
 -33   5   3      858.08      780.34     24.15 o 
 -31   5   3      705.94      860.24     34.46 o 
 -29   5   3     2428.44     2318.05     42.12 o 
 -27   5   3      254.96      375.81     15.99 o 
 -25   5   3     1949.42     2323.30     49.13 o 
 -23   5   3     2531.29     2425.12     42.69 o 
 -21   5   3     6303.32     6937.75     90.79 o 
 -19   5   3    20669.80    20268.54    234.09 o 
 -17   5   3        0.92        5.53     11.39 o 
 -15   5   3     6572.19     6928.87     92.79 o 
 -13   5   3     7716.60     7031.77     97.98 o 
 -11   5   3    12594.85    12943.45    178.31 o 
  -9   5   3     8550.10     8555.26    106.05 o 
  -7   5   3     2557.56     2483.67     38.85 o 
  -5   5   3    19098.04    20684.36    219.75 o 
  -3   5   3   102281.29   109974.38   1086.45 o 
  -1   5   3     3847.31     4298.97     52.84 o 
   1   5   3     1001.74     1313.29     23.49 o 
   3   5   3     1246.20     1256.45     21.47 o 
   5   5   3     1701.38     1776.13     25.35 o 
   7   5   3     4609.92     5663.68     65.18 o 
   9   5   3     7238.62     7603.63     82.99 o 
  11   5   3      659.94      925.70     16.99 o 
  13   5   3     7813.84     7858.21     82.95 o 
  15   5   3      412.75      274.15     12.33 o 
  17   5   3      766.98      546.21     14.92 o 
  19   5   3     6163.40     6330.40     88.01 o 
  21   5   3    10477.19    10972.48    129.08 o 
  23   5   3      678.51      734.95     19.26 o 
  25   5   3        3.65       17.41      8.69 o 
  27   5   3       87.22      113.13     10.29 o 
  29   5   3     1282.48     1240.33     25.49 o 
  31   5   3     2559.78     2740.17     43.36 o 
  33   5   3     3836.03     4138.50     62.64 o 
  35   5   3     3733.52     3732.86     87.50 o 
  37   5   3     1356.59     1150.90     34.92 o 
  39   5   3      717.21      570.76     29.83 o 
  41   5   3      324.86      304.93     37.47 o 
  43   5   3       80.95      138.85     36.13 o 
  45   5   3     4425.43     4709.11    146.96 o 
  47   5   3        2.63       21.64     34.12 o 
  49   5   3       48.65       32.52     35.82 o 
  51   5   3      338.10      440.16     49.11 o 
  53   5   3      632.33      571.91     64.34 o 
  55   5   3      344.72      378.65     50.82 o 
  57   5   3       55.04       39.33     40.68 o 
  59   5   3      629.71      868.73     91.19 o 
  61   5   3      159.58      192.65     52.18 o 
  63   5   3        1.99      -34.16     51.55 o 
  65   5   3      225.59      235.05     59.39 o 
 -64   6   3      101.46       93.44     51.25 o 
 -62   6   3     1039.01     1082.97    136.72 o 
 -60   6   3      104.09       54.00     48.02 o 
 -58   6   3        2.84      -37.80     37.80 o 
 -56   6   3      831.84      899.04     59.18 o 
 -54   6   3      241.17      185.33     31.53 o 
 -52   6   3     1728.25     1824.02     60.89 o 
 -50   6   3      827.24      628.83     37.49 o 
 -48   6   3     1341.56     1521.22     65.25 o 
 -46   6   3     2737.19     2490.24     63.03 o 
 -44   6   3      120.70       79.47     24.87 o 
 -42   6   3     4511.66     4874.26     93.68 o 
 -40   6   3     2079.46     1726.13     54.88 o 
 -38   6   3     2975.92     3037.99     60.47 o 
 -36   6   3      472.04      547.95     24.02 o 
 -34   6   3      173.84      202.63     19.30 o 
 -32   6   3     3403.29     3411.96     55.45 o 
 -30   6   3        6.33       12.62     12.07 o 
 -28   6   3     2002.95     1713.40     49.34 o 
 -26   6   3     2705.38     2975.86     55.43 o 
 -24   6   3      309.25      349.38     19.64 o 
 -22   6   3      217.18      116.95     15.53 o 
 -20   6   3     2571.43     2842.58     61.61 o 
 -18   6   3     6983.93     7015.52     95.97 o 
 -16   6   3     4073.17     4330.58     68.07 o 
 -14   6   3    16662.05    17166.62    209.86 o 
 -12   6   3     3727.21     3838.48     62.11 o 
 -10   6   3     3514.25     3106.70     53.08 o 
  -8   6   3     2427.29     2429.11     44.85 o 
  -6   6   3      323.91      374.86     20.88 o 
  -4   6   3     5829.30     6138.93     90.00 o 
  -2   6   3     3866.44     4284.07     56.33 o 
   0   6   3    21166.99    23311.80    232.61 o 
   2   6   3     9107.32     9786.71    104.22 o 
   4   6   3     1711.11     2320.51     34.13 o 
   6   6   3    15534.04    17252.81    185.56 o 
   8   6   3     1996.38     2123.81     44.13 o 
  10   6   3     1832.87     2158.70     31.03 o 
  12   6   3      363.94      592.05     17.26 o 
  14   6   3     4078.77     3864.28     48.23 o 
  16   6   3    15841.25    18003.17    186.08 o 
  18   6   3      208.02      364.31     19.21 o 
  20   6   3     6702.25     7763.76    123.95 o 
  22   6   3    14845.96    16135.83    249.27 o 
  24   6   3       27.81       62.22     11.42 o 
  26   6   3        2.96       32.13     10.94 o 
  28   6   3     1178.02     1273.89     30.21 o 
  30   6   3     4402.13     4193.35     61.11 o 
  32   6   3      822.13      686.54     22.56 o 
  34   6   3     3794.34     3587.97     60.65 o 
  36   6   3     2107.20     2148.52     45.60 o 
  38   6   3      569.92      544.13     27.01 o 
  40   6   3      631.32      677.58     39.35 o 
  42   6   3     3771.34     3076.95     93.56 o 
  44   6   3      127.72       28.80     28.66 o 
  46   6   3     2036.50     1873.49     86.17 o 
  48   6   3     1168.01     1053.73     67.05 o 
  50   6   3       53.96       98.54     39.73 o 
  52   6   3      126.21      148.19     43.69 o 
  54   6   3       69.01       44.14     42.18 o 
  56   6   3       60.12        9.61     41.20 o 
  58   6   3     1976.58     2342.87    109.74 o 
  60   6   3       87.59       99.99     56.81 o 
  62   6   3      119.08      139.31     54.03 o 
  64   6   3      133.94      116.69     52.66 o 
 -63   7   3      278.11      236.42     56.22 o 
 -61   7   3      446.60      400.33     90.82 o 
 -59   7   3       28.09       36.88     42.64 o 
 -57   7   3       30.25       29.23     38.71 o 
 -55   7   3      336.61      377.98     43.08 o 
 -53   7   3      120.03      117.83     27.92 o 
 -51   7   3        1.36       10.46     29.98 o 
 -49   7   3      392.15      382.44     33.37 o 
 -47   7   3     2838.56     2837.52     72.90 o 
 -45   7   3       55.74      114.20     26.00 o 
 -43   7   3      697.27      572.58     34.12 o 
 -41   7   3     4267.93     4249.88     91.45 o 
 -39   7   3     2208.97     2193.26     57.44 o 
 -37   7   3    13564.49    13322.46    192.03 o 
 -35   7   3       96.55       29.93     15.49 o 
 -33   7   3     2353.72     2489.46     50.56 o 
 -31   7   3     1069.82      841.89     33.73 o 
 -29   7   3     4885.39     4896.42     95.38 o 
 -27   7   3      191.18      203.94     19.10 o 
 -25   7   3      194.93      184.62     17.60 o 
 -23   7   3     1040.90     1287.32     44.93 o 
 -21   7   3     1343.17     1683.66     46.77 o 
 -19   7   3      806.25      813.59     27.49 o 
 -17   7   3      104.24      153.63     17.63 o 
 -15   7   3     6237.22     6512.00    105.14 o 
 -13   7   3       24.83       13.98     13.69 o 
 -11   7   3     1392.06     1332.01     36.05 o 
  -9   7   3     1632.34     1240.84     31.54 o 
  -7   7   3     1678.01     1553.09     35.87 o 
  -5   7   3      324.86      409.01     18.89 o 
  -3   7   3      586.35      568.33     20.09 o 
  -1   7   3      589.79      650.57     20.85 o 
   1   7   3     9730.64    10760.74    122.76 o 
   3   7   3    14092.07    13972.86    159.32 o 
   5   7   3    11760.90    13706.17    146.28 o 
   7   7   3    31591.79    34322.18    347.82 o 
   9   7   3     3779.24     3876.36     53.04 o 
  11   7   3      247.04      260.63     20.37 o 
  13   7   3        2.19       22.82      9.38 o 
  15   7   3    15870.26    16079.21    181.01 o 
  17   7   3     1671.10     1805.96     34.34 o 
  19   7   3     3371.43     3070.78     48.04 o 
  21   7   3     6478.67     7395.25    102.51 o 
  23   7   3     5960.68     6415.06     87.56 o 
  25   7   3     3327.71     3076.72     51.44 o 
  27   7   3      998.04      980.06     34.65 o 
  29   7   3        1.06       13.66     12.60 o 
  31   7   3      217.64      383.73     21.26 o 
  33   7   3       20.71       45.40     12.80 o 
  35   7   3     2499.88     2438.98     60.61 o 
  37   7   3    11556.08    10833.17    183.16 o 
  39   7   3      743.65      741.56     38.56 o 
  41   7   3        0.80      -20.04     20.04 o 
  43   7   3     4988.21     5156.02    137.66 o 
  45   7   3      105.39       66.70     31.24 o 
  47   7   3      127.00       51.10     39.73 o 
  49   7   3     1019.67      986.59     86.79 o 
  51   7   3     1062.66     1070.68     71.63 o 
  53   7   3     1133.65     1151.24     75.64 o 
  55   7   3        1.67       13.70     42.74 o 
  57   7   3        0.23      119.95     47.58 o 
  59   7   3     1420.07     1236.81    109.31 o 
  61   7   3        0.47      -34.85     47.29 o 
 -60   8   3       32.70       21.83     53.03 o 
 -58   8   3      506.50      587.90     51.91 o 
 -56   8   3      100.56      100.54     38.65 o 
 -54   8   3      590.88      571.34     44.38 o 
 -52   8   3     1028.81     1091.00     71.47 o 
 -50   8   3      427.53      415.11     35.95 o 
 -48   8   3        1.50      -25.21     25.21 o 
 -46   8   3      548.35      595.24     38.28 o 
 -44   8   3      940.16     1001.41     45.44 o 
 -42   8   3       26.64       37.35     25.84 o 
 -40   8   3      181.15      166.72     28.72 o 
 -38   8   3       75.20       61.17     24.86 o 
 -36   8   3    11099.62    11266.56    176.65 o 
 -34   8   3     3718.22     3759.52     83.11 o 
 -32   8   3      430.70      379.12     26.34 o 
 -30   8   3      702.05      581.18     29.57 o 
 -28   8   3      491.09      463.61     24.08 o 
 -26   8   3     2862.60     2694.44     58.50 o 
 -24   8   3      145.39      157.51     20.28 o 
 -22   8   3       14.61       -6.69     16.61 o 
 -20   8   3     5402.92     5657.18     92.49 o 
 -18   8   3       23.15        6.71     16.03 o 
 -16   8   3       68.08      101.61     18.90 o 
 -14   8   3      777.78      753.36     29.71 o 
 -12   8   3     3379.86     3581.81     69.26 o 
 -10   8   3      918.82      957.45     31.18 o 
  -8   8   3      159.75      139.61     17.78 o 
  -6   8   3     2380.25     2995.78     54.40 o 
  -4   8   3    30123.56    31490.60    373.14 o 
  -2   8   3    12781.89    13431.75    162.69 o 
   0   8   3     2254.92     2246.31     41.27 o 
   2   8   3      392.70      308.50     20.71 o 
   4   8   3    10986.07    12064.31    141.14 o 
   6   8   3     1031.28     1203.74     28.34 o 
   8   8   3     3622.70     2941.29     46.57 o 
  10   8   3     8992.24     9238.42    111.89 o 
  12   8   3      596.55      614.79     20.78 o 
  14   8   3      172.29      131.38     13.27 o 
  16   8   3     8496.00     8181.94     96.62 o 
  18   8   3      288.11      391.57     16.00 o 
  20   8   3     1648.90     1557.14     37.98 o 
  22   8   3     1302.27     1257.13     41.33 o 
  24   8   3      728.87      985.06     30.49 o 
  26   8   3      169.98      172.10     18.66 o 
  28   8   3     3332.56     3375.84     55.98 o 
  30   8   3      973.99      845.38     33.63 o 
  32   8   3     2751.80     2605.07     74.22 o 
  34   8   3     4208.24     3611.68     86.85 o 
  36   8   3      253.95      248.42     28.20 o 
  38   8   3     1532.16     1502.29     52.39 o 
  40   8   3       57.25       94.09     25.27 o 
  42   8   3       43.79       29.01     24.75 o 
  44   8   3      193.94      211.91     27.69 o 
  46   8   3      212.79      169.99     36.36 o 
  48   8   3       28.97      -21.25     39.72 o 
  50   8   3      711.71      670.39     63.58 o 
  52   8   3      708.89      859.51     69.74 o 
  54   8   3        2.74       17.65     43.19 o 
  56   8   3        1.73      -50.81     56.44 o 
  58   8   3      146.70      184.07     54.22 o 
  60   8   3      215.77      221.98     56.61 o 
 -59   9   3     1747.46     2040.81    121.98 o 
 -57   9   3     1014.44     1305.17     80.18 o 
 -55   9   3      317.23      476.94     50.55 o 
 -53   9   3     1378.25     1278.42     73.64 o 
 -51   9   3     1994.56     2149.06     66.31 o 
 -49   9   3     3278.01     2926.85     94.58 o 
 -47   9   3      252.99      229.74     34.37 o 
 -45   9   3     2371.75     2270.73     71.63 o 
 -43   9   3       21.45       15.67     29.01 o 
 -41   9   3      911.48      788.27     42.54 o 
 -39   9   3      448.04      543.96     44.70 o 
 -37   9   3      567.45      470.82     34.85 o 
 -35   9   3     1528.57     1700.58     58.46 o 
 -33   9   3     2802.38     3045.96     91.15 o 
 -31   9   3     3064.30     3065.02     99.39 o 
 -29   9   3      782.10      747.57     39.36 o 
 -27   9   3     1195.14     1331.39     58.52 o 
 -25   9   3     4527.78     4202.67     83.20 o 
 -23   9   3      529.61      497.87     39.47 o 
 -21   9   3     3761.13     3733.33     71.37 o 
 -19   9   3     1060.02     1262.38     38.85 o 
 -17   9   3     4289.14     4070.17     74.98 o 
 -15   9   3     1122.71      939.59     33.69 o 
 -13   9   3    15034.98    14847.13    206.40 o 
 -11   9   3     3462.72     3146.73     62.06 o 
  -9   9   3     1233.10     1184.46     34.32 o 
  -7   9   3     3205.37     3230.47     59.73 o 
  -5   9   3     4654.57     4640.21     76.09 o 
  -3   9   3     2976.29     3036.36     57.89 o 
  -1   9   3      550.31      654.71     25.05 o 
   1   9   3       73.53      109.64     16.08 o 
   3   9   3     1982.20     1993.99     37.88 o 
   5   9   3     9138.79     9067.55    118.93 o 
   7   9   3        0.78       24.00     13.12 o 
   9   9   3     9177.42     8919.25    123.06 o 
  11   9   3      682.38      548.09     21.82 o 
  13   9   3      662.38      453.79     22.19 o 
  15   9   3      602.54      714.61     31.36 o 
  17   9   3       10.92        7.97     12.22 o 
  19   9   3      575.82      639.81     23.98 o 
  21   9   3       17.52       36.00     13.87 o 
  23   9   3     3984.29     4488.57     80.83 o 
  25   9   3     3755.15     3605.76     70.96 o 
  27   9   3      712.57      701.56     34.52 o 
  29   9   3      577.94      757.65     37.06 o 
  31   9   3        5.24       -7.06     23.71 o 
  33   9   3     4454.71     4195.07     99.90 o 
  35   9   3      916.19      914.57     62.49 o 
  37   9   3      394.40      522.86     37.72 o 
  39   9   3    10173.66    10147.25    196.08 o 
  41   9   3     2831.52     2750.16     83.18 o 
  43   9   3      600.80      738.42     44.11 o 
  45   9   3     1029.98      962.64     47.83 o 
  47   9   3       88.79       88.30     26.50 o 
  49   9   3       22.94       34.49     42.61 o 
  51   9   3      213.41      257.20     52.57 o 
  53   9   3        0.08       10.31     45.02 o 
  55   9   3       66.52       62.74     49.90 o 
  57   9   3     1281.55     1361.84    136.15 o 
  59   9   3      231.15      300.57     59.01 o 
 -56  10   3      302.54      335.25     52.34 o 
 -54  10   3       91.08       88.10     41.56 o 
 -52  10   3      508.45      441.49     39.40 o 
 -50  10   3      606.38      548.28     41.90 o 
 -48  10   3        6.26       44.42     31.09 o 
 -46  10   3       75.43       55.42     33.25 o 
 -44  10   3       22.49       21.11     29.79 o 
 -42  10   3      439.00      444.06     50.48 o 
 -40  10   3       53.65       -4.61     28.65 o 
 -38  10   3      801.01      938.49     55.87 o 
 -36  10   3     3950.03     3853.16     93.26 o 
 -34  10   3     1236.54     1337.83     54.37 o 
 -32  10   3     2568.81     2389.54     88.77 o 
 -30  10   3      807.70      861.39     45.12 o 
 -28  10   3      472.23      609.23     28.70 o 
 -26  10   3        3.08       -9.29     18.57 o 
 -24  10   3      309.94      354.62     26.14 o 
 -22  10   3      315.10      340.06     30.91 o 
 -20  10   3      368.14      386.52     26.94 o 
 -18  10   3     2051.43     2100.37     52.95 o 
 -16  10   3     1171.00     1251.96     40.44 o 
 -14  10   3     2066.41     1491.19     43.52 o 
 -12  10   3    10757.34    10480.13    148.01 o 
 -10  10   3     3917.87     4107.30     73.06 o 
  -8  10   3     3839.53     3952.58     70.69 o 
  -6  10   3      177.24      256.55     22.62 o 
  -4  10   3      818.70      845.95     29.87 o 
  -2  10   3     4261.32     4304.49     70.90 o 
   0  10   3     4313.53     3856.53     64.60 o 
   2  10   3     7229.69     7631.58    102.80 o 
   4  10   3      207.37      285.70     18.13 o 
   6  10   3     5520.52     5223.64     72.79 o 
   8  10   3       79.66       69.45     16.98 o 
  10  10   3       29.92       16.48     15.68 o 
  12  10   3     2801.11     2678.72     51.19 o 
  14  10   3      911.39      737.30     28.86 o 
  16  10   3      464.91      342.51     20.91 o 
  18  10   3     1744.41     1568.87     37.42 o 
  20  10   3      674.31      667.75     29.51 o 
  22  10   3    24872.72    23860.21    303.47 o 
  24  10   3      625.05      471.26     23.98 o 
  26  10   3     3165.32     2964.34     57.16 o 
  28  10   3        0.68       31.69     25.00 o 
  30  10   3      626.17      591.46     41.46 o 
  32  10   3      201.07      280.89     37.72 o 
  34  10   3      217.01      205.29     31.31 o 
  36  10   3      710.59      645.35     42.14 o 
  38  10   3       19.32       17.77     26.95 o 
  40  10   3     1287.85     1308.29     59.14 o 
  42  10   3     1902.82     1741.32     67.51 o 
  44  10   3        0.98       22.19     29.27 o 
  46  10   3      534.16      460.18     40.65 o 
  48  10   3      849.36     1018.03     52.04 o 
  50  10   3      573.51      528.75     65.70 o 
  52  10   3      411.55      453.50     64.74 o 
  54  10   3      560.80      612.04     70.87 o 
  56  10   3      696.72      759.23     77.26 o 
 -55  11   3      215.52      396.40     59.66 o 
 -53  11   3      122.88       28.08     40.87 o 
 -51  11   3     1436.19     1494.76     81.73 o 
 -49  11   3      995.39     1034.95     54.72 o 
 -47  11   3        5.07       13.28     32.28 o 
 -45  11   3      168.07      140.53     34.34 o 
 -43  11   3       60.07       46.92     33.62 o 
 -41  11   3     3432.33     3252.30    108.43 o 
 -39  11   3        0.19      -15.73     29.35 o 
 -37  11   3      834.67      874.01     49.32 o 
 -35  11   3      231.85      147.49     38.38 o 
 -33  11   3      502.41      453.60     40.03 o 
 -31  11   3     1248.48     1229.23     50.07 o 
 -29  11   3     7910.88     8273.98    174.47 o 
 -27  11   3      160.74       82.20     24.56 o 
 -25  11   3       45.66       19.15     24.35 o 
 -23  11   3      168.81      172.99     26.49 o 
 -21  11   3       16.43        6.73     21.47 o 
 -19  11   3     1621.05     1678.00     69.51 o 
 -17  11   3     3693.30     3707.75     76.08 o 
 -15  11   3     3807.57     3854.80     76.25 o 
 -13  11   3      222.34      260.14     25.57 o 
 -11  11   3     7735.13     7422.49    114.36 o 
  -9  11   3    18444.29    17920.10    237.21 o 
  -7  11   3      221.61      264.14     25.05 o 
  -5  11   3     7096.91     6635.02    103.95 o 
  -3  11   3     9300.85     9013.03    126.26 o 
  -1  11   3        5.23       17.49     16.96 o 
   1  11   3    10992.70    10698.27    138.53 o 
   3  11   3      584.60      593.87     25.13 o 
   5  11   3     1285.15     1340.55     36.91 o 
   7  11   3        1.39      -15.77     15.77 o 
   9  11   3    10425.52    10304.14    140.20 o 
  11  11   3     5173.84     5407.37     84.88 o 
  13  11   3     7591.51     7341.50    110.54 o 
  15  11   3      221.26      143.55     19.15 o 
  17  11   3     3025.84     3108.98     69.25 o 
  19  11   3     6199.26     5639.12     96.44 o 
  21  11   3      445.21      440.40     28.31 o 
  23  11   3      957.71      932.32     36.58 o 
  25  11   3      934.39      862.73     34.92 o 
  27  11   3     1513.53     1548.52     47.73 o 
  29  11   3      417.73      395.39     37.42 o 
  31  11   3       71.77      113.85     32.24 o 
  33  11   3      896.14      887.75     56.10 o 
  35  11   3     1480.80     1282.90     57.35 o 
  37  11   3      365.25      443.25     39.61 o 
  39  11   3      773.20      740.35     46.91 o 
  41  11   3        3.59       54.75     34.47 o 
  43  11   3       11.57      -28.43     35.00 o 
  45  11   3      309.00      496.75     44.33 o 
  47  11   3       73.27       93.43     35.97 o 
  49  11   3      172.01      147.57     36.46 o 
  51  11   3      709.69      586.59    110.41 o 
  53  11   3       80.17       97.71     53.71 o 
  55  11   3      136.42      138.83     57.47 o 
 -52  12   3       13.94      -20.74     38.42 o 
 -50  12   3       45.05       15.76     33.48 o 
 -48  12   3      822.72      828.46     52.43 o 
 -46  12   3       64.25       34.18     33.86 o 
 -44  12   3       85.41      144.45     38.20 o 
 -42  12   3      373.12      418.27     46.24 o 
 -40  12   3      328.54      311.53     42.96 o 
 -38  12   3     1372.23     1274.57     59.29 o 
 -36  12   3        0.09      -10.83     30.01 o 
 -34  12   3     1352.15     1220.04     59.13 o 
 -32  12   3       11.72        1.73     27.35 o 
 -30  12   3      276.39      328.21     47.72 o 
 -28  12   3       53.93       34.34     26.27 o 
 -26  12   3      801.89      925.02     43.17 o 
 -24  12   3      678.42      588.89     34.88 o 
 -22  12   3        0.01      -21.42     21.42 o 
 -20  12   3      504.71      639.36     35.10 o 
 -18  12   3     2664.60     2637.46     63.22 o 
 -16  12   3      222.83      205.25     27.13 o 
 -14  12   3        9.84       -6.21     20.56 o 
 -12  12   3       50.21       58.99     22.12 o 
 -10  12   3       12.84       16.96     20.90 o 
  -8  12   3      816.51      893.16     36.57 o 
  -6  12   3       28.88       76.67     21.79 o 
  -4  12   3     2507.72     2613.07     55.27 o 
  -2  12   3      171.12      172.22     21.43 o 
   0  12   3       17.41       70.42     19.00 o 
   2  12   3      107.37      100.39     19.08 o 
   4  12   3      594.58      506.12     24.76 o 
   6  12   3     2725.01     2719.83     55.05 o 
   8  12   3     1508.00     1416.25     37.71 o 
  10  12   3        3.93       32.39     19.88 o 
  12  12   3       68.80      103.70     21.66 o 
  14  12   3     7194.75     6610.80    111.08 o 
  16  12   3      878.19     1124.41     41.90 o 
  18  12   3    12001.57    11390.30    170.70 o 
  20  12   3      201.41      127.88     24.68 o 
  22  12   3      626.56      673.16     34.94 o 
  24  12   3     2545.36     2167.19     61.27 o 
  26  12   3       87.75       76.67     27.43 o 
  28  12   3      178.40       93.01     28.15 o 
  30  12   3     1444.76     1318.43     58.70 o 
  32  12   3      318.89      361.00     39.70 o 
  34  12   3      106.09       68.19     30.30 o 
  36  12   3     1006.17     1045.75     52.01 o 
  38  12   3        1.34        0.51     29.55 o 
  40  12   3      323.29      357.49     57.66 o 
  42  12   3       51.24       36.92     34.39 o 
  44  12   3       85.45      119.37     37.19 o 
  46  12   3     1368.68     1340.43     66.70 o 
  48  12   3      193.35      108.89     37.78 o 
  50  12   3       32.13       -3.85     48.44 o 
  52  12   3      116.73       95.89     57.71 o 
 -49  13   3      777.94      844.41     78.43 o 
 -47  13   3     1646.04     1445.54     93.17 o 
 -45  13   3       17.04       -4.73     37.34 o 
 -43  13   3        0.09        0.12     40.46 o 
 -41  13   3      407.07      403.72     48.79 o 
 -39  13   3      318.04      324.98     46.11 o 
 -37  13   3       16.02       26.50     33.39 o 
 -35  13   3        8.22       -1.93     31.23 o 
 -33  13   3      298.16      329.91     41.38 o 
 -31  13   3       37.13       11.59     28.75 o 
 -29  13   3      424.59      382.60     37.90 o 
 -27  13   3     1667.98     1453.79     57.12 o 
 -25  13   3      981.40      981.22     56.77 o 
 -23  13   3     1190.31     1222.25     67.21 o 
 -21  13   3      928.14     1000.54     46.52 o 
 -19  13   3     1715.06     1561.09     53.38 o 
 -17  13   3      346.59      403.83     34.21 o 
 -15  13   3      233.62      256.51     29.51 o 
 -13  13   3     1571.74     1414.44     49.19 o 
 -11  13   3      665.97      758.13     35.82 o 
  -9  13   3      571.45      451.70     30.60 o 
  -7  13   3      422.57      377.24     27.13 o 
  -5  13   3      363.91      397.43     27.04 o 
  -3  13   3      454.14      489.07     28.29 o 
  -1  13   3     1595.50     1526.52     45.94 o 
   1  13   3     4611.21     4571.76     83.96 o 
   3  13   3        0.06       -3.59     17.50 o 
   5  13   3      210.90      251.01     21.78 o 
   7  13   3     2966.56     2885.63     58.45 o 
   9  13   3     5611.53     5720.42    102.80 o 
  11  13   3     4079.14     3826.28     79.00 o 
  13  13   3        6.86        3.87     22.35 o 
  15  13   3     2162.65     2181.32     61.47 o 
  17  13   3      863.33     1037.30     43.14 o 
  19  13   3      205.76      126.23     26.24 o 
  21  13   3      109.27       75.12     31.05 o 
  23  13   3       10.47      -25.03     25.03 o 
  25  13   3        6.43       25.41     26.23 o 
  27  13   3       69.27       57.47     27.72 o 
  29  13   3     3152.51     3129.27     87.15 o 
  31  13   3        2.58      -29.85     29.85 o 
  33  13   3        6.58       17.67     31.17 o 
  35  13   3     2194.09     2185.68     74.47 o 
  37  13   3       46.64       33.16     30.68 o 
  39  13   3     1025.17      837.56     59.98 o 
  41  13   3      585.54      406.47     45.77 o 
  43  13   3      583.00      483.84     47.07 o 
  45  13   3      759.72      978.03     58.30 o 
  47  13   3       93.15      209.53     44.01 o 
  49  13   3      174.25      219.62     44.44 o 
 -46  14   3      246.82      225.99     46.21 o 
 -44  14   3       87.45      140.13     56.64 o 
 -42  14   3      113.09       65.02     40.65 o 
 -40  14   3       19.55       21.16     38.14 o 
 -38  14   3       17.95       -0.75     41.51 o 
 -36  14   3      337.31      243.89     42.40 o 
 -34  14   3     1406.94     1452.65     66.46 o 
 -32  14   3      335.58      300.61     43.01 o 
 -30  14   3      717.29      793.58     49.19 o 
 -28  14   3        5.62      -14.48     29.09 o 
 -26  14   3      731.83      562.63     44.43 o 
 -24  14   3       65.94      100.04     29.95 o 
 -22  14   3      492.34      552.98     40.31 o 
 -20  14   3     1289.49     1232.51     51.23 o 
 -18  14   3      477.61      386.79     33.84 o 
 -16  14   3     1643.61     1509.75     51.44 o 
 -14  14   3      249.63      272.57     29.98 o 
 -12  14   3      938.57      980.99     41.18 o 
 -10  14   3      873.96      733.63     34.80 o 
  -8  14   3        0.86      -16.58     20.78 o 
  -6  14   3       54.25       12.56     21.43 o 
  -4  14   3      415.52      541.14     30.74 o 
  -2  14   3     2048.28     2134.67     54.51 o 
   0  14   3     3543.60     3589.95     66.59 o 
   2  14   3      218.59      154.51     24.39 o 
   4  14   3      294.70      321.64     29.56 o 
   6  14   3     1735.12     1661.74     47.56 o 
   8  14   3     1340.92     1482.17     49.81 o 
  10  14   3      147.88      112.62     26.34 o 
  12  14   3      614.77      837.72     40.14 o 
  14  14   3      349.25      212.00     32.21 o 
  16  14   3      397.57      403.57     34.63 o 
  18  14   3      838.37      771.57     41.12 o 
  20  14   3      865.77      884.20     45.49 o 
  22  14   3      228.69      198.41     33.72 o 
  24  14   3     3989.99     3914.79    121.33 o 
  26  14   3      491.50      538.38     41.01 o 
  28  14   3       13.52       14.08     28.54 o 
  30  14   3     2990.23     2904.72     80.88 o 
  32  14   3     1349.33     1410.50     66.96 o 
  34  14   3      730.49      709.06     53.09 o 
  36  14   3      263.34      244.45     39.39 o 
  38  14   3      153.28      128.67     39.69 o 
  40  14   3      369.53      303.30     44.93 o 
  42  14   3      134.83       95.56     39.23 o 
  44  14   3      155.58      160.05     41.61 o 
 -41  15   3      562.96      561.63     64.85 o 
 -39  15   3        0.00       43.16     42.13 o 
 -37  15   3     1552.24     1778.32     80.85 o 
 -35  15   3       61.41       66.21     41.51 o 
 -33  15   3       74.85       44.00     38.85 o 
 -31  15   3      423.64      359.56     46.57 o 
 -29  15   3     2667.38     2731.33     82.93 o 
 -27  15   3      222.38      235.67     41.38 o 
 -25  15   3        6.98       12.46     32.19 o 
 -23  15   3     1088.78     1130.90     56.47 o 
 -21  15   3      275.95      367.91     38.13 o 
 -19  15   3      324.59      291.42     35.63 o 
 -17  15   3      578.95      639.52     42.91 o 
 -15  15   3      775.67      816.76     42.45 o 
 -13  15   3       24.98        3.30     22.86 o 
 -11  15   3        0.40       -8.33     23.72 o 
  -9  15   3      223.88      210.74     27.39 o 
  -7  15   3      106.26       65.56     24.70 o 
  -5  15   3     1671.91     1562.85     47.43 o 
  -3  15   3      262.05      240.80     29.22 o 
  -1  15   3      555.69      511.79     36.47 o 
   1  15   3       73.63       46.49     24.73 o 
   3  15   3       71.98       67.16     25.09 o 
   5  15   3        0.01       26.92     23.72 o 
   7  15   3       41.90       68.74     23.24 o 
   9  15   3     1878.40     1821.99     59.98 o 
  11  15   3     1042.99     1141.92     49.82 o 
  13  15   3     2060.86     1990.58     62.77 o 
  15  15   3     1209.15      991.93     58.56 o 
  17  15   3       87.15       44.31     27.72 o 
  19  15   3     1510.46     1508.07     59.08 o 
  21  15   3      496.66      515.35     44.25 o 
  23  15   3      766.99      925.93     56.29 o 
  25  15   3      256.66      248.43     37.28 o 
  27  15   3       58.71       28.76     30.96 o 
  29  15   3      256.31      188.17     34.99 o 
  31  15   3        2.37      -26.29     39.51 o 
  33  15   3      213.03      220.48     48.65 o 
  35  15   3      321.27      246.60     45.72 o 
  37  15   3     1208.17     1204.06     63.88 o 
  39  15   3       62.16      121.47     43.21 o 
  41  15   3       79.66       86.95     53.64 o 
 -36  16   3      364.79      316.98     52.95 o 
 -34  16   3      286.50      320.76     52.15 o 
 -32  16   3       33.52      128.71     41.85 o 
 -30  16   3      218.60      237.12     48.65 o 
 -28  16   3       17.50       23.40     38.35 o 
 -26  16   3      881.20      917.89     55.55 o 
 -24  16   3     2254.82     2235.76     76.24 o 
 -22  16   3       36.90       31.72     33.79 o 
 -20  16   3      536.14      452.77     44.51 o 
 -18  16   3      218.34      317.91     36.03 o 
 -16  16   3      608.89      753.59     43.55 o 
 -14  16   3     1131.64     1186.62     50.39 o 
 -12  16   3        7.48      -14.87     28.22 o 
 -10  16   3       11.42      -10.20     26.19 o 
  -8  16   3      287.77      303.09     32.83 o 
  -6  16   3      350.99      360.76     35.84 o 
  -4  16   3      282.77      279.37     33.91 o 
  -2  16   3       34.22       -6.09     26.55 o 
   0  16   3      173.26      137.44     29.49 o 
   2  16   3       37.48       48.90     26.39 o 
   4  16   3     5278.37     5105.95     96.00 o 
   6  16   3       29.40       40.88     25.72 o 
   8  16   3       30.37      -26.37     26.37 o 
  10  16   3      815.72      703.27     45.09 o 
  12  16   3       84.96      106.48     31.03 o 
  14  16   3     1582.89     1505.35     58.26 o 
  16  16   3     1151.07     1233.31     57.17 o 
  18  16   3     1567.83     1504.65     65.95 o 
  20  16   3       23.66        4.31     32.15 o 
  22  16   3       37.67      -10.31     32.79 o 
  24  16   3      638.85      646.09     49.11 o 
  26  16   3       15.19       25.88     33.41 o 
  28  16   3      126.45      161.18     36.00 o 
  30  16   3       27.41       -8.46     30.76 o 
  32  16   3       78.40       98.23     42.74 o 
  34  16   3     3005.26     2985.09    118.76 o 
  36  16   3       40.12       43.72     41.42 o 
 -31  17   3      216.45      340.82     55.46 o 
 -29  17   3       52.38       48.31     41.43 o 
 -27  17   3        4.32      -15.75     39.48 o 
 -25  17   3       57.33      127.36     39.10 o 
 -23  17   3       39.59       61.21     38.02 o 
 -21  17   3     1477.32     1539.74     68.35 o 
 -19  17   3        0.25       16.86     35.93 o 
 -17  17   3      429.36      374.44     53.90 o 
 -15  17   3        6.04       12.24     32.55 o 
 -13  17   3        0.02        5.72     33.86 o 
 -11  17   3      365.81      447.92     45.74 o 
  -9  17   3       17.93       21.42     32.27 o 
  -7  17   3       11.10        0.88     31.15 o 
  -5  17   3      220.25      186.30     35.04 o 
  -3  17   3        2.69      -16.03     28.78 o 
  -1  17   3       78.76       50.64     29.99 o 
   1  17   3     1179.13     1276.19     54.34 o 
   3  17   3      297.75      243.08     33.83 o 
   5  17   3     1867.02     2166.10     71.26 o 
   7  17   3      375.83      276.66     39.35 o 
   9  17   3       25.01       34.54     32.66 o 
  11  17   3        9.58       -3.68     32.19 o 
  13  17   3      113.04      160.52     40.35 o 
  15  17   3     2611.37     2492.92     80.88 o 
  17  17   3     1701.55     1624.31     70.90 o 
  19  17   3      484.47      528.35     50.47 o 
  21  17   3      726.98      953.90     58.49 o 
  23  17   3       10.04      -14.76     36.17 o 
  25  17   3      239.88      272.72     42.92 o 
  27  17   3       48.20       93.72     38.33 o 
  29  17   3      502.22      470.49     46.52 o 
 -22  18   3      828.81      841.92     68.27 o 
 -20  18   3        7.50       13.61     40.44 o 
 -18  18   3      216.75      239.35     48.01 o 
 -16  18   3      274.00      243.93     46.34 o 
 -14  18   3       98.98       91.47     42.17 o 
 -12  18   3        0.47      -17.64     39.23 o 
 -10  18   3       75.84       67.46     37.95 o 
  -8  18   3      347.83      270.00     42.56 o 
  -6  18   3      786.17      862.14     55.72 o 
  -4  18   3      841.70      882.40     55.45 o 
  -2  18   3        9.13        8.28     35.15 o 
   0  18   3       10.92        9.37     31.95 o 
   2  18   3     1688.60     1910.23     66.56 o 
   4  18   3        4.73       28.49     36.16 o 
   6  18   3      749.88      669.20     49.45 o 
   8  18   3     1761.26     1769.04     72.80 o 
  10  18   3        0.18      -33.84     33.84 o 
  12  18   3      369.77      384.71     47.46 o 
  14  18   3       69.02       68.28     39.87 o 
  16  18   3        0.92       20.29     39.02 o 
  18  18   3        6.74       -9.08     38.39 o 
  20  18   3       59.29        8.99     38.73 o 
  22  18   3        1.60       18.21     46.54 o 
  -7  19   3        3.40       17.03     51.76 o 
  -5  19   3     1214.96     1215.41     64.18 o 
  -3  19   3        2.95       30.48     37.05 o 
  -1  19   3      188.40      188.92     41.08 o 
   1  19   3      986.66     1252.17     79.34 o 
   3  19   3       13.52       24.86     41.55 o 
   5  19   3      244.27      237.61     52.01 o 
   7  19   3      805.24      684.15    115.15 o 
 -66   0   4      265.84      650.43    141.77 o 
 -64   0   4     2213.07     2397.36    219.68 o 
 -62   0   4     1073.38      739.74     76.06 o 
 -60   0   4      403.07      415.42     62.83 o 
 -58   0   4      393.76      525.72     52.70 o 
 -56   0   4      766.52      828.00    107.61 o 
 -54   0   4      411.94      296.80     51.31 o 
 -52   0   4       97.48       55.58     38.87 o 
 -50   0   4     1022.51      948.07     53.42 o 
 -48   0   4      636.63      750.86     48.38 o 
 -46   0   4      136.73      129.66     32.77 o 
 -44   0   4      531.68      504.57     50.14 o 
 -42   0   4    11699.06    11249.92    296.02 o 
 -40   0   4    13371.05    12937.82    218.76 o 
 -38   0   4     7288.04     7099.79    121.17 o 
 -36   0   4       46.10       20.49     16.27 o 
 -34   0   4     2029.25     1486.07     39.30 o 
 -32   0   4    12343.71    12078.41    177.18 o 
 -30   0   4    21272.92    21580.79    300.09 o 
 -28   0   4     1366.82      880.85     28.64 o 
 -26   0   4    12694.72    11231.19    154.92 o 
 -24   0   4    13921.62    13180.64    178.33 o 
 -22   0   4     3028.39     2657.43     68.36 o 
 -20   0   4     6246.84     7355.63    100.19 o 
 -18   0   4    16878.24    14774.63    197.01 o 
 -16   0   4    40104.74    38765.00    492.03 o 
 -14   0   4    33444.72    37064.86    470.95 o 
 -12   0   4    17414.78    18988.31    260.92 o 
 -10   0   4    11396.80    13427.80    187.96 o 
  -8   0   4    11412.25    13509.39    169.82 o 
  -6   0   4     4371.39     3372.27     52.80 o 
  -4   0   4    21611.35    20925.84    256.25 o 
  -2   0   4     1755.44     2415.63     38.39 o 
   0   0   4     6823.79     7894.80    102.58 o 
   2   0   4     8499.57     7948.67    103.58 o 
   4   0   4      151.72      168.35     14.49 o 
   6   0   4    12875.97    12027.67    149.86 o 
   8   0   4    22744.86    22898.17    294.23 o 
  10   0   4    37422.88    39359.00    595.32 o 
  12   0   4    19358.07    18241.27    281.18 o 
  14   0   4   100068.51   106942.30   1605.36 o 
  16   0   4    43904.14    45334.04    822.02 o 
  18   0   4    13088.99    12293.14    313.04 o 
  20   0   4    35080.56    37342.98   1083.54 o 
  22   0   4     8029.62     8437.02    275.42 o 
  24   0   4     7702.33     8434.45    277.07 o 
  26   0   4      903.85     1304.00    108.72 o 
  28   0   4      236.83      125.70     35.74 o 
  30   0   4      555.67      843.99     64.68 o 
  32   0   4     1723.49     2311.89     77.99 o 
  34   0   4        4.20       76.66     15.64 o 
  36   0   4     6745.78     6907.61    123.37 o 
  38   0   4     3864.02     3623.88     72.31 o 
  40   0   4     2107.38     2176.61     56.33 o 
  42   0   4       57.46      126.37     20.07 o 
  44   0   4    40190.15    39308.21    797.86 o 
  46   0   4     1247.90      972.28     45.01 o 
  48   0   4      184.04      207.67     34.26 o 
  50   0   4      369.92      472.63    131.40 o 
  52   0   4      393.57      450.89     58.65 o 
  54   0   4      566.09      644.85     67.03 o 
  56   0   4       82.18      171.89     41.12 o 
  58   0   4      118.40       64.91     65.53 o 
  60   0   4     1222.09     1663.31    111.58 o 
  62   0   4        3.97       32.35     62.26 o 
  64   0   4      228.43      154.67     64.18 o 
  66   0   4      535.65      668.20    254.81 o 
 -65   1   4     2174.68     2175.02    147.34 o 
 -63   1   4     2963.84     3464.34    135.50 o 
 -61   1   4      401.08      360.76     38.08 o 
 -59   1   4      219.51      263.26     41.30 o 
 -57   1   4      117.38       99.92     35.14 o 
 -55   1   4      557.95      628.19     39.38 o 
 -53   1   4       48.33       68.02     25.20 o 
 -51   1   4      409.02      417.02     29.18 o 
 -49   1   4      135.36      132.54     25.62 o 
 -47   1   4      625.85      745.64     35.94 o 
 -45   1   4      449.62      325.49     28.27 o 
 -43   1   4      121.14       99.06     23.41 o 
 -41   1   4     5143.73     4329.61     70.92 o 
 -39   1   4     1026.83      803.08     28.91 o 
 -37   1   4      137.95      120.77     14.51 o 
 -35   1   4     3952.42     3790.32     62.18 o 
 -33   1   4        4.93      -11.45     11.45 o 
 -31   1   4     1438.23      944.54     22.88 o 
 -29   1   4      713.18      636.86     17.97 o 
 -27   1   4     6415.01     6776.65     77.83 o 
 -25   1   4      218.21      232.41     11.85 o 
 -23   1   4      157.77       99.38      9.99 o 
 -21   1   4    11662.97    12553.97    120.69 o 
 -19   1   4    24015.93    24989.58    232.62 o 
 -17   1   4     1413.01     1924.73     27.57 o 
 -15   1   4    23040.31    22470.45    217.09 o 
 -13   1   4     5323.22     5944.69     63.41 o 
 -11   1   4     7983.64     7538.10     82.97 o 
  -9   1   4    27479.36    29127.40    250.40 o 
  -7   1   4    27803.61    29861.24    262.33 o 
  -5   1   4      604.18      483.54     12.26 o 
  -3   1   4       13.53        3.85      6.26 o 
  -1   1   4    14200.03    13458.71    121.97 o 
   1   1   4    17101.16    16100.56    140.99 o 
   3   1   4     1475.27     1438.65     18.90 o 
   5   1   4      101.73      107.26      6.27 o 
   7   1   4    24973.84    24378.64    215.00 o 
   9   1   4      668.89      568.27     13.04 o 
  11   1   4    65795.87    69631.98    767.48 o 
  13   1   4     7286.57     6877.15     94.31 o 
  15   1   4    13664.14    15057.82    221.08 o 
  17   1   4    14681.91    14637.88    204.02 o 
  19   1   4     5099.27     5211.30     83.52 o 
  21   1   4     1496.08     1335.91     36.69 o 
  23   1   4       19.10      149.70     12.06 o 
  25   1   4     3721.95     4220.32     81.22 o 
  27   1   4     3510.68     3908.13     76.91 o 
  29   1   4     7437.23     7871.41    141.96 o 
  31   1   4     4057.86     4612.31     89.12 o 
  33   1   4     8050.12     7993.02    133.89 o 
  35   1   4      548.63      439.78     20.40 o 
  37   1   4      584.49      695.34     23.05 o 
  39   1   4        2.61      -11.66     11.66 o 
  41   1   4       47.60       82.02     12.81 o 
  43   1   4     5143.48     4928.83     80.30 o 
  45   1   4      819.50      951.54     31.27 o 
  47   1   4     2451.32     2306.54     52.80 o 
  49   1   4      203.96      197.36     26.75 o 
  51   1   4      836.77      678.30     38.50 o 
  53   1   4       39.89       28.70     25.62 o 
  55   1   4       15.21      -32.09     32.91 o 
  57   1   4        3.14       29.27     33.36 o 
  59   1   4       38.12       99.56     42.72 o 
  61   1   4      305.80      300.12     39.63 o 
  63   1   4      531.49      448.64     43.73 o 
  65   1   4      783.09      702.24     78.51 o 
 -66   2   4       25.78       28.96     71.56 o 
 -64   2   4      445.67      355.99     45.49 o 
 -62   2   4      204.58      304.03     55.95 o 
 -60   2   4     1130.32     1337.29     67.33 o 
 -58   2   4      166.30      218.33     40.11 o 
 -56   2   4      997.28     1016.04     55.63 o 
 -54   2   4     1779.46     1671.85     59.36 o 
 -52   2   4       82.46       97.58     25.88 o 
 -50   2   4     1673.52     1665.04     76.67 o 
 -48   2   4     1861.53     1722.45     64.62 o 
 -46   2   4     2102.62     1883.53     49.47 o 
 -44   2   4      578.27      507.49     42.95 o 
 -42   2   4      736.00      586.74     30.03 o 
 -40   2   4     3163.73     2999.11     61.54 o 
 -38   2   4      967.48      766.83     24.03 o 
 -36   2   4     6359.17     5983.40     79.19 o 
 -34   2   4     5045.06     5647.35     72.51 o 
 -32   2   4      187.19      142.58     15.31 o 
 -30   2   4        1.33        9.36     11.08 o 
 -28   2   4     1235.33     1043.58     22.90 o 
 -26   2   4       13.65       10.89      9.62 o 
 -24   2   4      709.92     1004.38     24.07 o 
 -22   2   4     5790.18     7437.31     80.47 o 
 -20   2   4     1215.48     1010.87     21.47 o 
 -18   2   4       83.28      223.69     11.03 o 
 -16   2   4    14197.46    15267.82    151.31 o 
 -14   2   4    43439.82    42477.76    425.16 o 
 -12   2   4     1308.93     1594.08     26.80 o 
 -10   2   4    31338.85    30655.91    316.52 o 
  -8   2   4    15915.59    15675.21    141.98 o 
  -6   2   4      135.52      128.69      8.72 o 
  -4   2   4     3531.49     4117.99     44.59 o 
  -2   2   4    30548.00    30230.65    265.35 o 
   0   2   4    12189.21    13220.09    123.00 o 
   2   2   4      333.86      232.31      8.58 o 
   4   2   4     4333.65     3527.74     37.82 o 
   6   2   4      989.46     1195.30     17.40 o 
   8   2   4      160.43      244.45     11.45 o 
  10   2   4      295.48      155.69      8.08 o 
  12   2   4     1204.29     1636.70     23.80 o 
  14   2   4       19.68       30.51      7.08 o 
  16   2   4     1609.47     1973.14     39.12 o 
  18   2   4    20083.96    23011.01    333.93 o 
  20   2   4    19865.05    19425.51    304.08 o 
  22   2   4     1374.72     1324.53     37.15 o 
  24   2   4     7363.66     7518.89    137.08 o 
  26   2   4      139.02      346.54     18.01 o 
  28   2   4        7.64       44.32     13.16 o 
  30   2   4     3483.46     3259.53     88.19 o 
  32   2   4     3755.18     3763.86     72.91 o 
  34   2   4      123.89       64.27     16.23 o 
  36   2   4     1068.42     1008.95     33.77 o 
  38   2   4    14575.18    14269.92    231.93 o 
  40   2   4     4432.71     4694.42     80.70 o 
  42   2   4        5.44       -8.32     12.91 o 
  44   2   4     5648.79     5554.30     94.23 o 
  46   2   4      676.85      627.87     27.11 o 
  48   2   4       85.97      142.89     24.96 o 
  50   2   4      201.65      336.94     34.59 o 
  52   2   4      237.51      213.89     34.91 o 
  54   2   4        7.74       65.80     49.03 o 
  56   2   4      105.70      134.21     36.45 o 
  58   2   4       39.22        8.16     34.91 o 
  60   2   4     1148.65     1063.26    124.44 o 
  62   2   4      166.93      148.91     47.66 o 
  64   2   4      894.39      856.05     54.74 o 
  66   2   4      171.86      198.11     42.20 o 
 -65   3   4      667.97      679.00     90.20 o 
 -63   3   4       22.32      -10.11     45.76 o 
 -61   3   4       28.59       33.34     34.48 o 
 -59   3   4      251.51      227.47     40.16 o 
 -57   3   4      937.05      914.03     53.73 o 
 -55   3   4     2127.04     1930.47     79.79 o 
 -53   3   4      353.67      395.49     34.14 o 
 -51   3   4      357.71      376.03     31.60 o 
 -49   3   4      117.52       83.12     24.63 o 
 -47   3   4      402.34      370.18     30.39 o 
 -45   3   4     1771.70     1780.21     48.58 o 
 -43   3   4     1588.56     1533.39     44.47 o 
 -41   3   4      955.31      785.85     34.40 o 
 -39   3   4    10813.60     9132.78    115.44 o 
 -37   3   4      914.65     1025.35     31.47 o 
 -35   3   4     1787.33     1589.42     37.02 o 
 -33   3   4       35.16       25.61     13.10 o 
 -31   3   4      123.99       90.24     13.99 o 
 -29   3   4      104.90      119.71     13.62 o 
 -27   3   4      196.81      329.23     16.34 o 
 -25   3   4    11870.71    12600.77    137.13 o 
 -23   3   4     9265.13    10159.46    112.80 o 
 -21   3   4     5454.19     5272.14     64.78 o 
 -19   3   4        4.25        8.78      9.75 o 
 -17   3   4       99.67      170.10     12.89 o 
 -15   3   4      588.03      928.65     24.31 o 
 -13   3   4     8399.04     8820.30    102.33 o 
 -11   3   4      110.87      160.03     11.98 o 
  -9   3   4    23949.84    26116.25    273.99 o 
  -7   3   4     1340.23     1003.53     25.85 o 
  -5   3   4    16117.18    16443.66    160.62 o 
  -3   3   4    30355.26    30579.72    298.05 o 
  -1   3   4     6488.48     6634.51     83.15 o 
   1   3   4      263.39      299.63     10.37 o 
   3   3   4    39161.01    37499.09    364.61 o 
   5   3   4     1159.37     1206.08     19.59 o 
   7   3   4     5071.77     5689.83     56.43 o 
   9   3   4      936.70     1071.71     17.90 o 
  11   3   4    12812.75    12836.99    142.19 o 
  13   3   4    29012.02    32725.80    350.83 o 
  15   3   4     1128.83      874.63     16.69 o 
  17   3   4     6252.37     6564.08     79.12 o 
  19   3   4     4455.77     4346.57     62.83 o 
  21   3   4      300.63      175.76     12.67 o 
  23   3   4     5511.57     5794.53    102.67 o 
  25   3   4     3973.19     3647.09     71.18 o 
  27   3   4     1372.75     1339.00     38.43 o 
  29   3   4       99.34       31.09     16.28 o 
  31   3   4      844.41      803.18     29.70 o 
  33   3   4     1342.87     1409.09     47.25 o 
  35   3   4     1285.22     1417.90     61.88 o 
  37   3   4     9800.14    10040.26    170.94 o 
  39   3   4     4550.36     4697.36     88.02 o 
  41   3   4        0.04       -2.74     11.89 o 
  43   3   4     1693.17     1880.50     58.32 o 
  45   3   4     3613.49     3170.39     74.35 o 
  47   3   4       92.70      110.36     24.12 o 
  49   3   4       25.33       -8.02     27.96 o 
  51   3   4      119.69      174.26     33.72 o 
  53   3   4      129.34      129.73     41.71 o 
  55   3   4      967.44     1002.28     62.92 o 
  57   3   4       13.01       41.10     58.65 o 
  59   3   4      666.44      756.77     61.16 o 
  61   3   4        8.96       -1.42     49.40 o 
  63   3   4        0.13       12.79     46.29 o 
  65   3   4      168.62      266.68     52.37 o 
 -64   4   4      166.93      168.29     56.00 o 
 -62   4   4     1277.88     1196.54     84.30 o 
 -60   4   4        7.16       15.19     33.83 o 
 -58   4   4      203.38      125.89     35.81 o 
 -56   4   4       16.11       29.67     32.17 o 
 -54   4   4       26.07        5.31     32.49 o 
 -52   4   4       49.61       30.18     26.75 o 
 -50   4   4        0.62      -11.35     23.54 o 
 -48   4   4      239.95      364.73     31.18 o 
 -46   4   4      494.04      421.01     31.58 o 
 -44   4   4     7088.97     7194.08    124.26 o 
 -42   4   4     2189.83     2667.89     60.29 o 
 -40   4   4    12708.85    12726.10    166.53 o 
 -38   4   4       96.34      101.99     17.81 o 
 -36   4   4       69.17       78.24     13.38 o 
 -34   4   4     4312.43     4583.04     66.15 o 
 -32   4   4     6920.62     6921.50     87.07 o 
 -30   4   4       95.78      325.57     17.12 o 
 -28   4   4    12018.22    12406.90    141.06 o 
 -26   4   4     1094.64      892.08     23.64 o 
 -24   4   4      588.37      407.73     17.25 o 
 -22   4   4      525.30      188.94     13.88 o 
 -20   4   4     6247.65     7448.47    104.98 o 
 -18   4   4     3849.67     3886.65     65.89 o 
 -16   4   4     8281.21     8024.94    110.72 o 
 -14   4   4       13.55       95.03     14.08 o 
 -12   4   4      666.04      682.84     22.65 o 
 -10   4   4    20588.04    20984.66    250.03 o 
  -8   4   4    14918.87    16238.58    189.18 o 
  -6   4   4    12796.03    14632.30    159.25 o 
  -4   4   4    15475.31    16818.25    169.76 o 
  -2   4   4    14224.11    12747.97    126.97 o 
   0   4   4     2185.88     2083.50     29.72 o 
   2   4   4     2945.50     2900.20     40.66 o 
   4   4   4     4711.94     5685.10     63.62 o 
   6   4   4     1322.01     1448.43     22.36 o 
   8   4   4     9836.67    10318.54    105.56 o 
  10   4   4      302.31      381.87     11.71 o 
  12   4   4    13238.04    13643.30    158.37 o 
  14   4   4       59.38      225.50     10.92 o 
  16   4   4      742.05      790.60     20.72 o 
  18   4   4    16593.58    16079.06    171.27 o 
  20   4   4     2047.64     2006.12     30.14 o 
  22   4   4     9437.97    10094.85    122.08 o 
  24   4   4     1012.01      904.79     21.70 o 
  26   4   4      244.72      242.55     13.64 o 
  28   4   4     1583.47     1819.19     36.28 o 
  30   4   4      227.11      220.49     14.10 o 
  32   4   4     5949.18     5955.87     90.93 o 
  34   4   4    25563.22    25150.72    322.41 o 
  36   4   4       10.24        3.93     13.16 o 
  38   4   4     6459.48     6721.42    108.58 o 
  40   4   4      491.45      750.72     27.25 o 
  42   4   4     4007.35     3177.51     72.87 o 
  44   4   4      853.26      904.22     38.51 o 
  46   4   4       13.28       21.61     29.67 o 
  48   4   4      318.06      397.02     42.19 o 
  50   4   4      388.59      397.40     43.23 o 
  52   4   4        8.33        8.44     32.78 o 
  54   4   4      702.30      522.93     50.36 o 
  56   4   4      375.56      363.50     47.98 o 
  58   4   4       39.58       44.08     64.80 o 
  60   4   4      434.58      560.32     71.94 o 
  62   4   4     1433.16     1539.33    115.39 o 
  64   4   4      236.69      159.08     55.86 o 
 -63   5   4      130.90      153.32     55.77 o 
 -61   5   4      484.96      545.97     68.34 o 
 -59   5   4       90.22      111.26     47.50 o 
 -57   5   4     1637.27     1588.50     69.59 o 
 -55   5   4     1831.40     2002.16     98.17 o 
 -53   5   4      425.81      545.13     40.37 o 
 -51   5   4      623.94      791.66     45.71 o 
 -49   5   4      161.60      157.46     29.56 o 
 -47   5   4      853.19      807.52     41.13 o 
 -45   5   4     4790.22     4716.63     99.01 o 
 -43   5   4      484.52      604.28     39.86 o 
 -41   5   4      154.42      143.62     25.00 o 
 -39   5   4     1010.85     1118.00     35.96 o 
 -37   5   4     2188.25     2321.41     49.19 o 
 -35   5   4      608.91      801.80     28.84 o 
 -33   5   4     4163.75     4262.28     61.42 o 
 -31   5   4     2890.42     2837.62     48.27 o 
 -29   5   4     1363.72     1167.57     34.02 o 
 -27   5   4      649.66      520.23     19.17 o 
 -25   5   4        1.73        4.94     12.40 o 
 -23   5   4      918.88     1159.33     29.68 o 
 -21   5   4      700.22      721.66     23.57 o 
 -19   5   4       94.42      159.80     15.39 o 
 -17   5   4        1.62       23.63     12.72 o 
 -15   5   4     4112.70     4633.78     68.17 o 
 -13   5   4    23430.14    25246.77    327.26 o 
 -11   5   4     6525.91     6457.74     85.33 o 
  -9   5   4     6172.88     6467.86     81.77 o 
  -7   5   4      441.00      474.07     16.29 o 
  -5   5   4     4171.67     3878.61     57.83 o 
  -3   5   4    10513.86    11313.10    122.48 o 
  -1   5   4     1642.10     1565.04     26.81 o 
   1   5   4      749.37      631.25     18.24 o 
   3   5   4    22217.17    23404.61    232.86 o 
   5   5   4     4214.23     4810.15     58.77 o 
   7   5   4     7455.95     7346.97     77.00 o 
   9   5   4      204.50      102.88      8.95 o 
  11   5   4    19037.95    20323.09    208.02 o 
  13   5   4     7078.64     8635.15     94.27 o 
  15   5   4     3610.38     4365.75     59.64 o 
  17   5   4     5351.61     5070.23     67.12 o 
  19   5   4     1525.65     1832.57     31.02 o 
  21   5   4      312.98      302.37     13.38 o 
  23   5   4     5837.16     6917.49     82.26 o 
  25   5   4     1044.77      897.73     21.76 o 
  27   5   4     1037.64      931.98     26.97 o 
  29   5   4     4314.37     4619.91     66.97 o 
  31   5   4      657.89      679.53     22.19 o 
  33   5   4     2601.91     2842.80     50.60 o 
  35   5   4     7767.29     7974.57    127.27 o 
  37   5   4      164.31      125.31     17.88 o 
  39   5   4      967.95     1016.15     36.48 o 
  41   5   4      417.03      344.27     28.63 o 
  43   5   4      209.91      281.05     33.62 o 
  45   5   4      344.20      346.42     32.73 o 
  47   5   4       33.06       -3.59     31.71 o 
  49   5   4       79.73       92.56     35.65 o 
  51   5   4       62.13      117.66     37.00 o 
  53   5   4       43.98       24.35     36.85 o 
  55   5   4      336.15      435.94     69.41 o 
  57   5   4      907.56     1127.69    113.54 o 
  59   5   4      106.16      164.52     51.08 o 
  61   5   4        1.70       -2.78     40.93 o 
  63   5   4      371.87      451.05     58.52 o 
 -62   6   4       12.52       11.03     49.34 o 
 -60   6   4      306.26      326.80     61.64 o 
 -58   6   4      443.35      449.20     45.48 o 
 -56   6   4      156.48      202.13     39.59 o 
 -54   6   4      445.32      386.02     50.11 o 
 -52   6   4      167.79      200.25     33.96 o 
 -50   6   4     2247.16     2231.01     70.13 o 
 -48   6   4     1019.55     1017.08     46.08 o 
 -46   6   4        7.44        5.37     24.67 o 
 -44   6   4      569.08      569.25     37.52 o 
 -42   6   4     5954.02     6044.62    111.05 o 
 -40   6   4      696.68      603.40     39.92 o 
 -38   6   4       27.10       12.94     19.97 o 
 -36   6   4     2300.03     2168.46     49.77 o 
 -34   6   4      290.26      264.60     22.26 o 
 -32   6   4     9144.39     9146.73    115.47 o 
 -30   6   4      777.20      631.56     23.84 o 
 -28   6   4     9907.91     9354.32    126.37 o 
 -26   6   4        1.26       15.77     15.74 o 
 -24   6   4     6170.47     5996.59     87.88 o 
 -22   6   4     4623.37     4612.53     71.95 o 
 -20   6   4     3462.98     3648.90     60.45 o 
 -18   6   4     5592.69     6500.05     95.73 o 
 -16   6   4     2473.22     2905.49     53.52 o 
 -14   6   4     1083.61     1034.63     32.43 o 
 -12   6   4      238.32      365.82     21.30 o 
 -10   6   4     7418.65     7621.92    106.94 o 
  -8   6   4      229.50      167.73     15.76 o 
  -6   6   4     8453.30     9782.72    125.56 o 
  -4   6   4    11591.46    11967.45    155.70 o 
  -2   6   4     8724.82     8866.84    102.67 o 
   0   6   4     5693.78     4925.24     60.93 o 
   2   6   4     4165.14     4533.69     63.29 o 
   4   6   4    25399.70    26553.29    280.35 o 
   6   6   4      460.28      673.66     21.47 o 
   8   6   4      980.02      881.09     26.84 o 
  10   6   4     1073.72     1074.25     25.83 o 
  12   6   4     1780.16     1795.33     30.44 o 
  14   6   4     3565.57     3748.47     52.75 o 
  16   6   4     7624.60     7581.06     95.68 o 
  18   6   4      204.08      188.70     12.14 o 
  20   6   4     3783.06     4082.92     58.94 o 
  22   6   4      486.84      371.72     15.70 o 
  24   6   4      866.94      892.71     23.14 o 
  26   6   4        4.43        4.66      9.74 o 
  28   6   4        8.17        2.99     11.80 o 
  30   6   4     1778.17     1870.67     36.02 o 
  32   6   4     2609.15     2636.02     46.56 o 
  34   6   4      949.92      798.43     30.01 o 
  36   6   4     5242.84     5481.74    102.10 o 
  38   6   4     4167.99     4123.25     99.95 o 
  40   6   4       16.33       10.58     25.62 o 
  42   6   4        6.30       -7.73     25.02 o 
  44   6   4      156.16       94.85     28.40 o 
  46   6   4     1252.00      941.72     49.41 o 
  48   6   4      725.42      724.75     69.63 o 
  50   6   4       15.67      -37.03     49.90 o 
  52   6   4      986.76      875.12     62.99 o 
  54   6   4       23.21       38.96     46.51 o 
  56   6   4      171.96      183.20     53.60 o 
  58   6   4      342.34      311.73     51.70 o 
  60   6   4      160.44      195.38     49.76 o 
  62   6   4      143.27      137.70     50.24 o 
 -61   7   4      146.18      175.26     81.37 o 
 -59   7   4     1052.64     1258.80    128.03 o 
 -57   7   4       78.92      130.04     38.27 o 
 -55   7   4      957.37     1082.69     60.84 o 
 -53   7   4       49.28       68.56     30.25 o 
 -51   7   4      326.16      241.40     35.13 o 
 -49   7   4      512.87      502.69     43.80 o 
 -47   7   4      419.95      341.30     33.75 o 
 -45   7   4      166.46      164.95     28.73 o 
 -43   7   4      301.17      293.89     42.13 o 
 -41   7   4       99.65       54.79     23.24 o 
 -39   7   4     1885.10     1921.64     52.47 o 
 -37   7   4     7265.11     7089.44    117.10 o 
 -35   7   4      245.21      283.42     29.00 o 
 -33   7   4     8405.60     7827.38    106.95 o 
 -31   7   4     2371.90     2389.58     51.21 o 
 -29   7   4     5241.04     4996.92     89.88 o 
 -27   7   4      181.39      232.06     22.21 o 
 -25   7   4     3482.27     3672.33     66.19 o 
 -23   7   4     5786.45     5832.44     91.08 o 
 -21   7   4     6639.26     7250.33    107.20 o 
 -19   7   4      145.47      146.76     19.06 o 
 -17   7   4     5509.83     5747.61    101.98 o 
 -15   7   4       64.45       61.46     17.10 o 
 -13   7   4      735.45      871.05     29.92 o 
 -11   7   4     1986.82     1723.96     46.47 o 
  -9   7   4       97.86       85.66     16.37 o 
  -7   7   4       73.58       69.74     15.81 o 
  -5   7   4     1999.86     2060.52     42.34 o 
  -3   7   4    18990.68    19447.28    245.47 o 
  -1   7   4    32139.69    35354.43    397.55 o 
   1   7   4    19010.67    20847.38    231.98 o 
   3   7   4        1.48       10.48     11.39 o 
   5   7   4       92.64      152.78     13.09 o 
   7   7   4      440.61      429.18     17.40 o 
   9   7   4     4385.17     3888.30     57.46 o 
  11   7   4      347.83      464.75     23.23 o 
  13   7   4     7987.17     8230.42     98.94 o 
  15   7   4     4047.27     3612.07     55.55 o 
  17   7   4       37.14       35.50     10.55 o 
  19   7   4    29774.91    31116.79    373.51 o 
  21   7   4     2769.65     2731.96     47.33 o 
  23   7   4     1849.74     1793.30     39.20 o 
  25   7   4      937.67      772.62     23.13 o 
  27   7   4     3604.29     3394.49     58.91 o 
  29   7   4      140.49      208.38     14.02 o 
  31   7   4    18911.36    18974.96    278.60 o 
  33   7   4     2408.30     2156.70     53.41 o 
  35   7   4     1971.94     1939.64     51.13 o 
  37   7   4      232.98      321.48     24.51 o 
  39   7   4     7881.59     7445.45    179.28 o 
  41   7   4      471.41      551.95     41.95 o 
  43   7   4      612.35      505.15     41.26 o 
  45   7   4     2770.94     2566.97     87.06 o 
  47   7   4        0.13      -21.14     27.72 o 
  49   7   4      325.28      265.22     37.21 o 
  51   7   4     1316.12     1270.13     75.69 o 
  53   7   4      543.33      647.67     61.04 o 
  55   7   4       80.68      191.31     48.04 o 
  57   7   4      727.35      687.44     64.11 o 
  59   7   4        2.01       31.50     51.20 o 
  61   7   4     1791.84     1580.12     91.93 o 
 -60   8   4     1059.35     1107.21     80.54 o 
 -58   8   4       95.56      171.92     52.56 o 
 -56   8   4        5.28       11.68     35.41 o 
 -54   8   4      642.19      826.57     49.51 o 
 -52   8   4       47.12       33.38     30.81 o 
 -50   8   4     1420.86     1607.02     58.83 o 
 -48   8   4      264.89      184.96     32.55 o 
 -46   8   4        9.78      -24.85     24.85 o 
 -44   8   4     2713.24     2978.38     73.82 o 
 -42   8   4        1.38      -10.64     24.55 o 
 -40   8   4      368.61      256.27     28.13 o 
 -38   8   4      282.70      195.90     28.74 o 
 -36   8   4       64.67       31.33     22.28 o 
 -34   8   4      863.90      976.67     38.49 o 
 -32   8   4     4092.60     4342.26     79.11 o 
 -30   8   4     2174.26     2094.17     51.55 o 
 -28   8   4     8393.89     8034.32    119.17 o 
 -26   8   4     1027.96      896.69     36.40 o 
 -24   8   4       15.75       14.02     18.51 o 
 -22   8   4       59.36       47.76     18.35 o 
 -20   8   4     1565.20     1529.63     44.53 o 
 -18   8   4     4450.62     4633.26     81.72 o 
 -16   8   4     1419.35     1192.61     42.96 o 
 -14   8   4     1779.51     1406.16     39.25 o 
 -12   8   4      493.86      426.65     24.41 o 
 -10   8   4      552.87      498.38     25.44 o 
  -8   8   4     1836.87     2261.77     52.32 o 
  -6   8   4     3067.44     3048.39     58.65 o 
  -4   8   4       91.47      125.17     17.76 o 
  -2   8   4      430.89      402.30     20.65 o 
   0   8   4     2653.45     2992.40     52.22 o 
   2   8   4      933.94     1055.70     28.42 o 
   4   8   4    16579.88    17975.11    219.94 o 
   6   8   4     7358.63     7907.52    102.30 o 
   8   8   4     1730.57     1997.07     37.10 o 
  10   8   4     2027.91     2432.27     45.48 o 
  12   8   4      305.56      280.52     18.13 o 
  14   8   4     4766.44     5238.73     82.23 o 
  16   8   4     1927.83     1984.86     34.35 o 
  18   8   4      864.50     1148.85     26.34 o 
  20   8   4        0.22      -14.34     14.34 o 
  22   8   4     2625.42     2827.24     52.78 o 
  24   8   4       53.82       69.43     15.80 o 
  26   8   4        4.21       28.33     11.81 o 
  28   8   4     3538.86     3087.89     63.69 o 
  30   8   4     6945.26     6876.40    137.51 o 
  32   8   4      679.82      778.07     38.05 o 
  34   8   4      577.09      513.00     44.51 o 
  36   8   4      426.53      355.08     29.43 o 
  38   8   4     4210.28     3948.31     98.37 o 
  40   8   4      444.74      418.31     33.88 o 
  42   8   4      391.35      348.47     39.66 o 
  44   8   4      956.31     1066.12     65.86 o 
  46   8   4      170.36      193.35     38.58 o 
  48   8   4       11.23       28.52     31.52 o 
  50   8   4       30.45       -1.79     31.89 o 
  52   8   4     1423.42     1454.67     94.58 o 
  54   8   4        2.96       21.11     42.92 o 
  56   8   4        6.17        9.42     44.16 o 
  58   8   4      377.64      479.34     62.04 o 
  60   8   4       60.04       90.50     49.58 o 
 -57   9   4       13.41      -43.01     58.01 o 
 -55   9   4       71.00       84.90     38.44 o 
 -53   9   4       57.67        5.69     30.89 o 
 -51   9   4        9.93       22.71     30.27 o 
 -49   9   4        4.30       13.35     29.11 o 
 -47   9   4      100.62      124.93     31.48 o 
 -45   9   4     1204.44     1060.03     58.93 o 
 -43   9   4      954.26      984.95     45.79 o 
 -41   9   4     1735.88     1751.29     60.34 o 
 -39   9   4     2711.26     2324.72     97.68 o 
 -37   9   4     3542.14     3440.69     79.09 o 
 -35   9   4      234.74      219.85     28.91 o 
 -33   9   4     2012.79     2178.98     63.35 o 
 -31   9   4     2039.43     1703.91     49.15 o 
 -29   9   4     8180.70     7675.12    127.33 o 
 -27   9   4      650.55      726.08     34.25 o 
 -25   9   4      270.21      246.17     27.68 o 
 -23   9   4      445.24      479.34     27.71 o 
 -21   9   4      117.28      131.07     21.83 o 
 -19   9   4      402.18      361.79     25.59 o 
 -17   9   4     2294.50     2298.39     54.55 o 
 -15   9   4     3759.17     3801.55     72.77 o 
 -13   9   4        3.59       33.05     18.92 o 
 -11   9   4       32.40        6.50     18.17 o 
  -9   9   4      403.28      443.21     26.05 o 
  -7   9   4     1442.11     1383.11     39.34 o 
  -5   9   4     2411.20     2122.94     51.58 o 
  -3   9   4     5598.43     5523.46     90.46 o 
  -1   9   4     2300.65     2520.96     64.74 o 
   1   9   4       27.43       37.84     15.64 o 
   3   9   4      167.56      140.63     17.24 o 
   5   9   4     4184.05     4564.87     71.50 o 
   7   9   4       13.23       10.85     15.50 o 
   9   9   4     7062.67     7518.72    103.55 o 
  11   9   4      778.73      794.66     27.91 o 
  13   9   4       40.11       44.09     14.85 o 
  15   9   4      828.67      865.43     26.97 o 
  17   9   4     1362.20     1531.54     31.19 o 
  19   9   4    10508.16    10587.47    130.43 o 
  21   9   4      182.01      182.66     15.62 o 
  23   9   4      383.93      433.97     25.23 o 
  25   9   4     4880.37     5407.48     95.88 o 
  27   9   4     9893.95     9779.48    164.20 o 
  29   9   4       81.13       58.52     23.83 o 
  31   9   4     1520.94     1239.38     59.95 o 
  33   9   4     4220.02     3845.69     92.90 o 
  35   9   4       70.84       34.25     25.22 o 
  37   9   4      543.14      461.70     35.12 o 
  39   9   4      204.79      163.61     45.26 o 
  41   9   4      301.41      304.97     32.19 o 
  43   9   4      328.41      263.72     29.55 o 
  45   9   4       85.50       81.86     42.78 o 
  47   9   4       48.08       14.57     33.60 o 
  49   9   4      515.98      574.51     50.30 o 
  51   9   4       27.82        3.99     35.52 o 
  53   9   4      233.26      246.10     54.96 o 
  55   9   4      680.83      720.92     70.82 o 
  57   9   4        1.93       30.20     56.64 o 
 -56  10   4       32.78       81.41     52.32 o 
 -54  10   4     1159.68     1191.36     55.45 o 
 -52  10   4       51.14       76.23     32.79 o 
 -50  10   4      264.53      263.24     38.53 o 
 -48  10   4        5.41      -22.48     28.69 o 
 -46  10   4      110.49       59.93     31.12 o 
 -44  10   4      500.94      538.25     39.95 o 
 -42  10   4     1129.82     1088.79     80.54 o 
 -40  10   4       32.68       45.35     29.19 o 
 -38  10   4      239.66      230.14     32.83 o 
 -36  10   4      100.60       84.51     30.68 o 
 -34  10   4     7236.66     6792.41    131.61 o 
 -32  10   4      112.92      134.98     27.77 o 
 -30  10   4       48.94       13.20     22.32 o 
 -28  10   4     2328.79     2194.79     75.19 o 
 -26  10   4      310.87      255.18     27.00 o 
 -24  10   4    10254.12     9955.96    152.82 o 
 -22  10   4     2356.67     2372.26     58.32 o 
 -20  10   4     5415.20     5476.84     91.60 o 
 -18  10   4        3.25      -20.53     20.53 o 
 -16  10   4     6612.68     6767.19    118.60 o 
 -14  10   4      836.38      987.21     37.91 o 
 -12  10   4     6201.39     6582.24    108.34 o 
 -10  10   4       65.61       30.93     20.84 o 
  -8  10   4      927.29      964.45     35.94 o 
  -6  10   4     3449.94     3306.69     66.51 o 
  -4  10   4      603.05      654.35     30.50 o 
  -2  10   4     1594.93     1531.99     40.56 o 
   0  10   4       34.23       30.43     18.06 o 
   2  10   4      379.48      367.38     20.59 o 
   4  10   4      707.44      918.62     26.78 o 
   6  10   4      198.88      322.26     23.08 o 
   8  10   4       32.41       51.49     21.45 o 
  10  10   4     1763.19     1874.96     44.91 o 
  12  10   4      388.26      457.93     28.33 o 
  14  10   4    13540.11    13883.03    176.42 o 
  16  10   4     1629.06     1667.18     42.96 o 
  18  10   4      527.22      554.28     28.34 o 
  20  10   4      681.10      620.32     27.11 o 
  22  10   4     5911.48     5768.38     92.99 o 
  24  10   4      230.20      252.81     26.43 o 
  26  10   4     4562.11     4214.02     94.16 o 
  28  10   4      431.15      327.21     32.04 o 
  30  10   4       89.34       36.31     25.05 o 
  32  10   4     4551.48     4637.16    103.02 o 
  34  10   4       51.89       48.89     25.67 o 
  36  10   4      949.92      983.79     53.82 o 
  38  10   4     3190.75     2645.64     83.05 o 
  40  10   4       30.78       35.25     28.37 o 
  42  10   4      321.54      343.17     36.70 o 
  44  10   4     2106.13     1847.69     67.96 o 
  46  10   4      728.62      619.60     53.19 o 
  48  10   4       37.95       89.90     38.48 o 
  50  10   4        6.77        6.77     52.72 o 
  52  10   4       22.62      -44.24     44.24 o 
  54  10   4      138.52      163.68     54.49 o 
  56  10   4       35.10       27.85     48.81 o 
 -53  11   4        1.38        6.01     33.03 o 
 -51  11   4       71.83      127.73     36.21 o 
 -49  11   4      571.37      763.61     49.94 o 
 -47  11   4        0.91       -5.28     30.94 o 
 -45  11   4      536.81      566.44     44.31 o 
 -43  11   4      113.53      164.87     36.18 o 
 -41  11   4     2222.85     2271.87     76.94 o 
 -39  11   4      107.32       72.21     33.09 o 
 -37  11   4        0.05        0.72     30.20 o 
 -35  11   4       43.22      -26.57     26.62 o 
 -33  11   4       93.67       40.41     28.72 o 
 -31  11   4      403.13      385.58     34.24 o 
 -29  11   4     1371.84     1323.11     53.82 o 
 -27  11   4        5.71       15.79     23.34 o 
 -25  11   4      129.87      148.12     25.59 o 
 -23  11   4      629.45      803.23     37.69 o 
 -21  11   4     1624.14     1423.75     49.02 o 
 -19  11   4     3185.70     3213.11     70.00 o 
 -17  11   4     1326.95     1228.50     61.71 o 
 -15  11   4     2352.13     2086.88     54.67 o 
 -13  11   4      770.29      839.27     36.82 o 
 -11  11   4      201.46      217.40     26.19 o 
  -9  11   4       66.96       83.91     22.99 o 
  -7  11   4       13.89      -11.77     20.88 o 
  -5  11   4       35.92       23.85     21.49 o 
  -3  11   4       22.71       18.60     21.07 o 
  -1  11   4       59.41       57.39     20.84 o 
   1  11   4       86.91       79.77     19.80 o 
   3  11   4      154.21      129.47     18.69 o 
   5  11   4        1.40       10.52     14.73 o 
   7  11   4     7124.77     6935.88    107.44 o 
   9  11   4       38.23       73.13     20.99 o 
  11  11   4     5842.53     6021.81    100.68 o 
  13  11   4      177.75      210.88     25.63 o 
  15  11   4      679.65      741.82     34.64 o 
  17  11   4      479.08      595.75     45.39 o 
  19  11   4       63.92       30.83     22.28 o 
  21  11   4     2988.41     2812.28     63.42 o 
  23  11   4      482.94      369.77     28.25 o 
  25  11   4      193.70      189.93     23.16 o 
  27  11   4     2985.55     2869.62     82.95 o 
  29  11   4       68.10       34.52     26.74 o 
  31  11   4     7203.67     6873.51    140.13 o 
  33  11   4       43.96      116.91     29.56 o 
  35  11   4       50.87       27.42     26.80 o 
  37  11   4      208.54      284.80     35.88 o 
  39  11   4     3752.03     3654.45     98.67 o 
  41  11   4      458.71      402.60     38.69 o 
  43  11   4      144.12      147.55     32.59 o 
  45  11   4       79.97       87.85     32.72 o 
  47  11   4        1.21       27.00     38.55 o 
  49  11   4       35.18        4.04     39.67 o 
  51  11   4       81.34       93.05     41.23 o 
  53  11   4      448.42      482.76     68.57 o 
 -50  12   4       42.02      -20.19     34.23 o 
 -48  12   4      152.59      197.58     38.56 o 
 -46  12   4        2.02       30.60     33.83 o 
 -44  12   4        9.57      -33.76     33.76 o 
 -42  12   4      122.20      100.55     39.06 o 
 -40  12   4      776.93      740.12     66.01 o 
 -38  12   4       84.27       20.69     32.75 o 
 -36  12   4      421.47      405.63     49.97 o 
 -34  12   4      123.93      132.83     32.77 o 
 -32  12   4      802.27      714.01     44.68 o 
 -30  12   4      543.25      512.88     42.42 o 
 -28  12   4      771.86      813.45     51.51 o 
 -26  12   4      855.57     1035.27     48.63 o 
 -24  12   4     3233.39     3335.67     74.93 o 
 -22  12   4     2149.56     2005.09     56.21 o 
 -20  12   4     4918.82     4361.40     86.60 o 
 -18  12   4     1820.77     1722.84     67.57 o 
 -16  12   4      914.17      911.26     39.48 o 
 -14  12   4     5017.69     4577.92    102.60 o 
 -12  12   4    12116.10    11408.74    172.35 o 
 -10  12   4      767.87      848.52     37.89 o 
  -8  12   4     1284.65     1106.64     41.28 o 
  -6  12   4     2356.28     2267.15     57.46 o 
  -4  12   4     9290.67     8939.95    139.43 o 
  -2  12   4      288.99      408.32     26.37 o 
   0  12   4       83.09       80.18     19.59 o 
   2  12   4       71.38       20.22     19.53 o 
   4  12   4       91.60       63.73     17.18 o 
   6  12   4     2539.80     2394.28     58.24 o 
   8  12   4      118.34       90.46     22.55 o 
  10  12   4     2358.40     2176.72     59.16 o 
  12  12   4     2591.66     2330.43     60.59 o 
  14  12   4      101.35       78.31     24.90 o 
  16  12   4      155.98      143.63     25.07 o 
  18  12   4      482.57      523.45     32.78 o 
  20  12   4      580.42      483.75     31.50 o 
  22  12   4     2443.17     2156.92     61.04 o 
  24  12   4       80.17       78.02     25.28 o 
  26  12   4      344.67      344.23     41.44 o 
  28  12   4      679.66      793.33     49.12 o 
  30  12   4      625.82      595.78     44.68 o 
  32  12   4       79.22      157.30     32.71 o 
  34  12   4        0.25        5.32     30.03 o 
  36  12   4      473.33      507.92     40.80 o 
  38  12   4     1780.51     1626.53     80.42 o 
  40  12   4      140.94      134.47     34.58 o 
  42  12   4      993.80      949.94     57.62 o 
  44  12   4      117.27      158.65     35.13 o 
  46  12   4      130.68      113.38     40.79 o 
  48  12   4      329.77      347.00     49.63 o 
  50  12   4      122.38      178.94     47.63 o 
 -47  13   4       18.65       17.77     36.12 o 
 -45  13   4      314.86      310.87     56.79 o 
 -43  13   4      153.88       54.02     40.16 o 
 -41  13   4      156.75      142.71     41.76 o 
 -39  13   4        7.16        0.63     34.50 o 
 -37  13   4      481.77      375.13     45.49 o 
 -35  13   4      207.24      194.55     39.65 o 
 -33  13   4     1212.73     1334.09     57.88 o 
 -31  13   4      195.10      170.62     34.25 o 
 -29  13   4     1459.83     1350.97     60.57 o 
 -27  13   4      648.56      572.43     40.55 o 
 -25  13   4     1268.30     1164.83     50.32 o 
 -23  13   4      514.03      542.93     39.09 o 
 -21  13   4     2696.60     2863.69     70.35 o 
 -19  13   4      339.86      265.85     31.95 o 
 -17  13   4      101.84       91.01     26.25 o 
 -15  13   4     5443.60     5484.83    103.65 o 
 -13  13   4      701.67      760.32     38.71 o 
 -11  13   4      893.92      897.41     40.09 o 
  -9  13   4       41.33       91.99     25.42 o 
  -7  13   4     1968.16     1766.41     51.77 o 
  -5  13   4     1211.31     1319.90     45.57 o 
  -3  13   4        2.65      -19.31     19.31 o 
  -1  13   4      262.38      230.23     23.89 o 
   1  13   4      293.51      400.32     26.01 o 
   3  13   4      108.37       67.84     22.03 o 
   5  13   4     4183.43     3938.12     77.54 o 
   7  13   4      351.14      288.90     30.88 o 
   9  13   4      292.41      282.87     30.46 o 
  11  13   4     4914.71     4593.23     93.45 o 
  13  13   4        2.65        1.12     23.22 o 
  15  13   4     2442.52     2218.90     61.28 o 
  17  13   4     6152.61     5424.04    104.64 o 
  19  13   4      143.88      192.37     29.85 o 
  21  13   4     6048.01     5167.68    118.51 o 
  23  13   4      667.44      747.17     42.50 o 
  25  13   4     2158.83     1971.00     63.31 o 
  27  13   4       33.67       21.37     31.18 o 
  29  13   4      326.86      255.14     39.64 o 
  31  13   4      215.18      120.59     34.32 o 
  33  13   4     1583.16     1552.91     63.02 o 
  35  13   4       58.48       47.30     32.48 o 
  37  13   4      480.44      439.60     45.02 o 
  39  13   4      175.85      176.28     38.30 o 
  41  13   4        1.82      -30.87     30.87 o 
  43  13   4     1445.18     1430.78     66.20 o 
  45  13   4       43.26       81.60     41.41 o 
  47  13   4      314.87      341.82     47.10 o 
 -44  14   4        4.67      -17.46     43.13 o 
 -42  14   4      227.89      300.04     49.00 o 
 -40  14   4       96.55       21.75     40.46 o 
 -38  14   4      486.90      527.02     51.30 o 
 -36  14   4      207.44      217.15     42.03 o 
 -34  14   4       50.45      134.56     40.11 o 
 -32  14   4       18.77       16.83     31.93 o 
 -30  14   4      183.01      119.11     34.47 o 
 -28  14   4      351.67      402.44     42.17 o 
 -26  14   4     1431.54     1435.74     68.60 o 
 -24  14   4       24.93       11.16     28.26 o 
 -22  14   4      208.66      297.23     35.67 o 
 -20  14   4     1628.33     1757.45     59.94 o 
 -18  14   4       19.38       -6.36     24.96 o 
 -16  14   4     1312.69     1218.54     47.74 o 
 -14  14   4      848.08      756.13     40.67 o 
 -12  14   4     3230.89     3089.59     73.07 o 
 -10  14   4     2979.76     2752.20     71.89 o 
  -8  14   4      550.57      626.22     34.36 o 
  -6  14   4     1043.79     1052.68     40.57 o 
  -4  14   4       31.25       19.39     23.29 o 
  -2  14   4       17.14      -16.77     23.24 o 
   0  14   4       10.37      -25.45     25.45 o 
   2  14   4      122.39      117.81     25.53 o 
   4  14   4      309.34      251.31     27.48 o 
   6  14   4       93.70       90.47     27.95 o 
   8  14   4     1586.99     1379.45     51.42 o 
  10  14   4      433.71      328.59     33.22 o 
  12  14   4      906.75      816.53     41.84 o 
  14  14   4      965.18      889.43     43.21 o 
  16  14   4      748.95      790.09     41.10 o 
  18  14   4      540.30      572.04     40.01 o 
  20  14   4      789.73      734.59     45.94 o 
  22  14   4     1345.34     1469.68     59.52 o 
  24  14   4      454.21      418.22     38.27 o 
  26  14   4     1010.37     1035.62     49.15 o 
  28  14   4     1742.62     1694.02     71.95 o 
  30  14   4       14.59       -7.96     32.77 o 
  32  14   4       91.87       44.89     34.02 o 
  34  14   4      918.29     1081.31     58.00 o 
  36  14   4      693.37      774.41     55.92 o 
  38  14   4        3.35       19.53     34.97 o 
  40  14   4        1.80       19.38     35.74 o 
  42  14   4      640.91      701.91     55.56 o 
  44  14   4      187.29      139.92     44.16 o 
 -39  15   4      104.87      130.81     46.95 o 
 -37  15   4        0.01      -14.22     40.91 o 
 -35  15   4       75.35      126.05     40.99 o 
 -33  15   4        0.42       27.07     38.21 o 
 -31  15   4       45.34       -6.12     36.54 o 
 -29  15   4      252.70      170.30     38.41 o 
 -27  15   4      273.42      212.36     39.33 o 
 -25  15   4     1078.47     1138.47     65.24 o 
 -23  15   4     1375.37     1570.26     78.04 o 
 -21  15   4       25.20       41.69     30.62 o 
 -19  15   4     5358.81     5532.54    114.64 o 
 -17  15   4      332.45      299.65     36.33 o 
 -15  15   4      226.52      142.54     29.87 o 
 -13  15   4      331.63      330.54     33.91 o 
 -11  15   4      208.38      249.15     30.41 o 
  -9  15   4      210.23      267.80     32.50 o 
  -7  15   4      335.97      373.23     34.28 o 
  -5  15   4     1430.43     1497.96     54.97 o 
  -3  15   4     1119.50     1019.48     46.96 o 
  -1  15   4     2617.74     2585.66     69.99 o 
   1  15   4      317.27      289.25     33.35 o 
   3  15   4      794.41      749.33     38.38 o 
   5  15   4      368.62      333.91     35.37 o 
   7  15   4        3.77      -26.37     26.37 o 
   9  15   4      161.96      175.55     32.43 o 
  11  15   4      327.38      290.60     34.18 o 
  13  15   4      230.51      173.75     31.80 o 
  15  15   4     2859.85     2743.88     78.59 o 
  17  15   4     2479.90     2452.09     79.30 o 
  19  15   4      427.28      518.50     44.57 o 
  21  15   4      490.44      452.42     42.64 o 
  23  15   4     2372.05     2403.36     76.99 o 
  25  15   4     1136.02     1200.92     55.36 o 
  27  15   4      323.96      424.87     38.95 o 
  29  15   4      966.50     1260.97     91.73 o 
  31  15   4      587.12      545.16     52.97 o 
  33  15   4      170.40      139.66     41.33 o 
  35  15   4      372.44      339.17     59.62 o 
  37  15   4      364.37      359.89     50.95 o 
  39  15   4      920.55      967.24     90.14 o 
 -34  16   4       11.42      -38.15     39.31 o 
 -32  16   4      468.69      578.83     55.24 o 
 -30  16   4      569.92      534.04     54.02 o 
 -28  16   4     1070.70     1044.52     64.56 o 
 -26  16   4      156.87      219.76     42.18 o 
 -24  16   4       39.07       65.71     37.39 o 
 -22  16   4      486.23      491.50     47.08 o 
 -20  16   4       71.69      147.96     37.92 o 
 -18  16   4     1586.63     1636.83     62.45 o 
 -16  16   4       47.68       32.28     32.11 o 
 -14  16   4       42.96      -11.31     29.39 o 
 -12  16   4      775.51      821.36     51.24 o 
 -10  16   4        1.22       -9.83     29.16 o 
  -8  16   4       22.94        1.55     29.79 o 
  -6  16   4        0.02       -6.78     28.40 o 
  -4  16   4       14.29       12.28     28.34 o 
  -2  16   4       28.60      -12.64     27.97 o 
   0  16   4       10.30       49.09     28.79 o 
   2  16   4     4500.23     4321.52     95.02 o 
   4  16   4      955.14     1031.33     56.17 o 
   6  16   4       72.53      103.50     31.88 o 
   8  16   4      378.83      510.19     42.13 o 
  10  16   4      476.90      528.81     41.79 o 
  12  16   4       50.67      106.59     33.68 o 
  14  16   4       33.66       64.40     32.79 o 
  16  16   4     1801.35     1738.02     70.06 o 
  18  16   4       23.29      -23.88     32.49 o 
  20  16   4       83.31      219.72     39.37 o 
  22  16   4      111.20       84.76     35.76 o 
  24  16   4      397.20      238.82     39.01 o 
  26  16   4        0.09      -30.71     30.71 o 
  28  16   4      122.48       74.86     39.13 o 
  30  16   4       46.37       35.03     41.80 o 
  32  16   4        3.17       26.79     41.06 o 
  34  16   4       43.76      -38.99     39.16 o 
 -29  17   4        0.83      -28.36     76.00 o 
 -27  17   4      569.16      658.12     58.25 o 
 -25  17   4      106.76       89.39     40.08 o 
 -23  17   4      443.09      367.98     46.56 o 
 -21  17   4       28.31       35.86     39.27 o 
 -19  17   4      229.10      288.92     47.51 o 
 -17  17   4      236.11      341.15     47.65 o 
 -15  17   4       10.32      -15.75     34.20 o 
 -13  17   4        3.90      -28.76     33.61 o 
 -11  17   4      298.71      298.03     42.17 o 
  -9  17   4      109.51      133.68     36.77 o 
  -7  17   4     1637.16     1647.43     63.01 o 
  -5  17   4       13.94       32.23     30.79 o 
  -3  17   4      140.79      167.08     34.85 o 
  -1  17   4     2680.94     2635.97     75.14 o 
   1  17   4      130.35      166.05     32.79 o 
   3  17   4      165.98      141.92     36.94 o 
   5  17   4      549.21      625.37     46.13 o 
   7  17   4      491.46      576.41     45.37 o 
   9  17   4      465.09      430.35     45.06 o 
  11  17   4      198.52       86.12     37.34 o 
  13  17   4      165.85      201.19     42.32 o 
  15  17   4        1.87      -20.54     37.30 o 
  17  17   4        3.88       28.77     36.47 o 
  19  17   4      463.01      449.37     48.31 o 
  21  17   4      254.84      318.91     44.17 o 
  23  17   4       92.64      136.10     38.48 o 
  25  17   4      163.85      159.48     40.14 o 
  27  17   4        9.17      -35.88     40.36 o 
 -18  18   4      231.24      223.71     48.85 o 
 -16  18   4      168.71      122.51     55.76 o 
 -14  18   4      401.87      443.63     53.10 o 
 -12  18   4     1579.30     1677.17     70.77 o 
 -10  18   4      284.02      307.88     45.23 o 
  -8  18   4      197.03      143.24     39.75 o 
  -6  18   4       63.36       57.34     37.71 o 
  -4  18   4      640.71      749.74     51.64 o 
  -2  18   4       80.95       81.44     34.21 o 
   0  18   4       43.98       89.02     38.84 o 
   2  18   4        0.92      -13.44     35.11 o 
   4  18   4        9.44      -21.52     37.26 o 
   6  18   4       67.98       28.24     38.47 o 
   8  18   4     1524.20     1424.92     67.80 o 
  10  18   4      669.55      596.69     54.52 o 
  12  18   4        5.03      -37.26     37.26 o 
  14  18   4      130.68       83.66     42.01 o 
  16  18   4      880.28      979.22     94.33 o 
  18  18   4     1318.46     1274.95     73.70 o 
 -65   1   5      265.42      427.69     44.22 o 
 -63   1   5       71.83       97.99     36.42 o 
 -61   1   5      265.43      368.02     60.38 o 
 -59   1   5      285.88      264.85     38.37 o 
 -57   1   5      192.42      238.85     35.42 o 
 -55   1   5      267.22      190.44     31.65 o 
 -53   1   5        6.12       41.89     28.88 o 
 -51   1   5       32.59       89.26     29.40 o 
 -49   1   5       72.89       41.78     27.80 o 
 -47   1   5      372.39      341.47     34.79 o 
 -45   1   5      907.85      943.53     39.84 o 
 -43   1   5     2501.56     2604.65     69.66 o 
 -41   1   5     4226.96     3833.07     67.07 o 
 -39   1   5    11272.18    11632.39    148.40 o 
 -37   1   5      839.45      691.52     37.81 o 
 -35   1   5      361.64      459.58     22.71 o 
 -33   1   5     1946.58     1765.41     36.84 o 
 -31   1   5      675.97      630.16     29.95 o 
 -29   1   5     1106.36      854.24     23.70 o 
 -27   1   5     1086.44      766.77     21.23 o 
 -25   1   5     1777.32     2105.97     35.42 o 
 -23   1   5     3855.04     4006.95     51.91 o 
 -21   1   5        0.00       31.88     11.67 o 
 -19   1   5        2.67       36.73     11.61 o 
 -17   1   5      283.97      145.81     13.12 o 
 -15   1   5    15336.58    17269.79    184.61 o 
 -13   1   5     1933.17     1963.82     36.91 o 
 -11   1   5      402.39      359.35     14.00 o 
  -9   1   5       24.00      105.84      9.26 o 
  -7   1   5    17547.19    19560.75    201.07 o 
  -5   1   5      397.65      615.59     14.69 o 
  -3   1   5      318.40      308.65     10.99 o 
  -1   1   5       10.25       -7.20      7.20 o 
   1   1   5    11684.71    10448.63    105.23 o 
   3   1   5     3787.62     3580.63     42.99 o 
   5   1   5       99.89       35.12      5.59 o 
   7   1   5       40.34       17.91      4.97 o 
   9   1   5    11070.35    10474.75    105.07 o 
  11   1   5     1201.70     1078.38     21.69 o 
  13   1   5    22573.27    23130.23    284.46 o 
  15   1   5    18243.23    20954.69    247.43 o 
  17   1   5     2345.08     1993.99     31.29 o 
  19   1   5      746.88      793.47     26.21 o 
  21   1   5      448.15      565.68     21.39 o 
  23   1   5     5151.13     4537.42     82.65 o 
  25   1   5     3222.43     3707.28     66.99 o 
  27   1   5      940.02     1511.89     43.78 o 
  29   1   5      266.63      240.95     16.78 o 
  31   1   5      395.21      442.79     33.54 o 
  33   1   5     1303.85     1374.29     37.25 o 
  35   1   5       92.53      119.65     14.49 o 
  37   1   5       41.45       98.91     23.94 o 
  39   1   5      590.73      617.34     26.32 o 
  41   1   5     1438.50     1471.34     42.17 o 
  43   1   5     1700.78     1514.39     47.04 o 
  45   1   5      266.07      235.78     18.26 o 
  47   1   5      597.98      620.12     25.29 o 
  49   1   5     2787.38     2684.08     67.33 o 
  51   1   5      236.88      105.23     29.80 o 
  53   1   5      265.14      242.73     34.23 o 
  55   1   5      151.44       72.96     39.32 o 
  57   1   5     1563.42     1437.33     68.95 o 
  59   1   5       14.05       42.74     34.53 o 
  61   1   5       43.91       52.44     36.82 o 
  63   1   5       30.54       62.27     35.38 o 
  65   1   5      299.60      177.25     81.04 o 
 -64   2   5       42.69      113.52     42.34 o 
 -62   2   5      129.05      299.42     48.58 o 
 -60   2   5     1301.34     1436.67     71.09 o 
 -58   2   5        0.36      -16.97     36.31 o 
 -56   2   5       46.46       63.91     33.29 o 
 -54   2   5       45.24       45.99     28.66 o 
 -52   2   5       17.96      -21.58     26.92 o 
 -50   2   5       77.56       28.12     24.46 o 
 -48   2   5       71.61       69.06     27.41 o 
 -46   2   5      179.17      119.66     28.51 o 
 -44   2   5      422.13      404.38     30.89 o 
 -42   2   5        0.06       -1.38     19.12 o 
 -40   2   5     1804.13     1736.89     41.00 o 
 -38   2   5      201.35      193.29     20.50 o 
 -36   2   5      435.68      506.24     27.46 o 
 -34   2   5      267.42      261.69     18.87 o 
 -32   2   5      428.37      584.79     22.65 o 
 -30   2   5       11.07      -12.59     12.59 o 
 -28   2   5     3389.42     3431.06     52.91 o 
 -26   2   5      545.93      534.62     19.47 o 
 -24   2   5     3745.82     3696.66     52.88 o 
 -22   2   5      173.20      221.16     19.19 o 
 -20   2   5      145.19      157.05     13.68 o 
 -18   2   5    11057.82    12714.25    159.78 o 
 -16   2   5    12318.31    13176.13    163.86 o 
 -14   2   5     1358.49     1218.22     38.92 o 
 -12   2   5    11943.26    12686.83    145.13 o 
 -10   2   5     7129.06     8034.25    104.06 o 
  -8   2   5     2033.00     2420.80     36.20 o 
  -6   2   5      310.01      356.94     12.95 o 
  -4   2   5     9302.74     8921.65     95.05 o 
  -2   2   5      149.11      182.07     11.51 o 
   0   2   5    11587.63    12077.06    123.86 o 
   2   2   5     9113.34    10295.87    110.42 o 
   4   2   5      475.51      584.98     13.77 o 
   6   2   5      121.59       46.16      8.24 o 
   8   2   5     1929.68     2660.34     34.84 o 
  10   2   5    12540.56    14029.86    157.10 o 
  12   2   5    17996.80    18974.89    216.32 o 
  14   2   5        0.45       -7.28      8.38 o 
  16   2   5     6967.01     8049.49    106.23 o 
  18   2   5      627.01      980.00     22.34 o 
  20   2   5     1276.72     1140.16     36.11 o 
  22   2   5       89.68       68.31     12.53 o 
  24   2   5     2852.98     3063.96     56.83 o 
  26   2   5       95.63      215.27     17.85 o 
  28   2   5      189.96      186.57     23.43 o 
  30   2   5       68.95      120.07     16.13 o 
  32   2   5     3181.17     3755.01     73.71 o 
  34   2   5      418.50      426.45     25.60 o 
  36   2   5     7965.95     7676.32    156.03 o 
  38   2   5     1447.31     1446.28     46.15 o 
  40   2   5       15.05       16.39     23.04 o 
  42   2   5      249.62      279.47     31.52 o 
  44   2   5      173.49      169.64     27.98 o 
  46   2   5     2189.20     1971.13     57.41 o 
  48   2   5        0.57       41.86     18.38 o 
  50   2   5        2.16       -3.87     22.37 o 
  52   2   5       45.04       64.24     37.88 o 
  54   2   5     1179.13     1171.40     57.86 o 
  56   2   5     1423.45     1266.10     63.55 o 
  58   2   5        1.57      -35.63     35.63 o 
  60   2   5      256.02      286.93     54.86 o 
  62   2   5      344.70      411.05     78.95 o 
  64   2   5       27.86       27.48     37.93 o 
 -63   3   5      137.05      161.05     52.77 o 
 -61   3   5      738.84     1027.32     66.90 o 
 -59   3   5      503.38      407.88     48.24 o 
 -57   3   5     1040.13     1328.87     67.42 o 
 -55   3   5        0.51      -28.97     28.97 o 
 -53   3   5        0.00      -28.91     28.91 o 
 -51   3   5     2708.37     2543.72     72.66 o 
 -49   3   5        0.59       31.06     25.54 o 
 -47   3   5      449.46      366.57     32.06 o 
 -45   3   5      752.98      537.43     32.08 o 
 -43   3   5     3081.97     2971.68     62.33 o 
 -41   3   5     1944.70     1856.06     51.82 o 
 -39   3   5     4631.11     4722.69     74.29 o 
 -37   3   5     1026.51     1248.48     35.93 o 
 -35   3   5      127.53       60.35     16.70 o 
 -33   3   5    10389.58    10254.40    125.86 o 
 -31   3   5       18.54       29.78     12.95 o 
 -29   3   5     2887.43     3252.55     49.36 o 
 -27   3   5      673.28      622.58     20.14 o 
 -25   3   5      775.95      926.99     25.68 o 
 -23   3   5     2585.00     2342.60     40.37 o 
 -21   3   5     4388.95     4688.23     64.43 o 
 -19   3   5     3234.56     4075.35     57.48 o 
 -17   3   5     2013.19     1512.01     32.63 o 
 -15   3   5       15.19      104.95     13.67 o 
 -13   3   5      190.77      239.16     15.31 o 
 -11   3   5     2045.12     2534.87     44.41 o 
  -9   3   5     6774.90     7132.47     95.15 o 
  -7   3   5        3.51       40.43     10.82 o 
  -5   3   5      741.01      711.91     18.17 o 
  -3   3   5     2451.33     2729.76     37.41 o 
  -1   3   5     6907.18     7412.78     83.40 o 
   1   3   5     1943.91     2690.32     37.31 o 
   3   3   5     1827.53     2255.99     30.97 o 
   5   3   5       99.86      202.22     10.87 o 
   7   3   5     1403.04     1402.95     21.81 o 
   9   3   5     8762.95    11059.31    117.87 o 
  11   3   5     4319.64     4705.16     66.64 o 
  13   3   5     2409.16     2803.07     61.79 o 
  15   3   5       78.05       53.33      9.15 o 
  17   3   5     1752.72     2068.27     31.63 o 
  19   3   5     1047.37      916.70     23.87 o 
  21   3   5     4269.65     3523.22     74.16 o 
  23   3   5     5245.32     6086.66     90.76 o 
  25   3   5     4869.06     5044.28     91.26 o 
  27   3   5      424.54      693.52     25.04 o 
  29   3   5      805.51      748.63     32.86 o 
  31   3   5     3451.58     3617.35     87.64 o 
  33   3   5       56.20       84.86     19.26 o 
  35   3   5     3888.94     3703.80     77.52 o 
  37   3   5     3404.44     3190.71     83.00 o 
  39   3   5      144.95      138.12     28.01 o 
  41   3   5     7029.91     7299.67    160.95 o 
  43   3   5       15.76       82.29     32.89 o 
  45   3   5       45.25       71.95     24.25 o 
  47   3   5     1113.07     1123.06     42.95 o 
  49   3   5      724.75      853.62     38.06 o 
  51   3   5      162.26      303.12     35.77 o 
  53   3   5      487.55      514.00     43.10 o 
  55   3   5       18.42       30.35     66.38 o 
  57   3   5      509.09      776.20     55.85 o 
  59   3   5      402.09      443.19     50.22 o 
  61   3   5      800.01      969.66     91.09 o 
  63   3   5      381.09      334.28     52.77 o 
 -64   4   5       39.50        7.59     52.98 o 
 -62   4   5        0.78      -33.85     38.27 o 
 -60   4   5      700.93      650.59     67.39 o 
 -58   4   5      563.87      684.69     54.61 o 
 -56   4   5      603.86      491.24     46.55 o 
 -54   4   5       14.83       16.26     33.49 o 
 -52   4   5      263.85      277.95     37.66 o 
 -50   4   5       31.03       16.49     29.35 o 
 -48   4   5      375.42      327.74     36.88 o 
 -46   4   5     5789.85     5244.25    107.26 o 
 -44   4   5     1772.93     1628.43     56.10 o 
 -42   4   5      511.84      489.78     30.19 o 
 -40   4   5     1502.02     1406.69     41.03 o 
 -38   4   5       12.29       48.76     15.82 o 
 -36   4   5     3654.04     3410.30     56.21 o 
 -34   4   5     1601.82     1494.39     34.97 o 
 -32   4   5        1.10       16.18     15.22 o 
 -30   4   5     1005.34     1004.69     26.12 o 
 -28   4   5     3761.86     3482.09     54.40 o 
 -26   4   5      590.26      701.10     23.05 o 
 -24   4   5     1629.89     1284.79     37.98 o 
 -22   4   5        3.32       10.43     12.57 o 
 -20   4   5     2845.37     2651.95     48.52 o 
 -18   4   5     2192.52     2470.69     44.30 o 
 -16   4   5     5034.06     6295.34     88.78 o 
 -14   4   5     2470.20     3444.79     58.75 o 
 -12   4   5      846.62      878.95     30.23 o 
 -10   4   5     1128.63     1489.71     34.82 o 
  -8   4   5    20353.62    21587.79    258.24 o 
  -6   4   5    13596.49    15005.87    183.54 o 
  -4   4   5    10706.21    11973.19    144.93 o 
  -2   4   5     1102.08     1096.66     26.05 o 
   0   4   5       60.10      130.45     11.24 o 
   2   4   5      101.07      157.33     10.81 o 
   4   4   5    10945.36    10888.61    113.92 o 
   6   4   5    11897.46    13438.27    133.56 o 
   8   4   5      782.50      700.48     14.69 o 
  10   4   5     1304.61     1599.22     29.99 o 
  12   4   5      241.72      403.18     14.43 o 
  14   4   5       21.39        2.87      8.27 o 
  16   4   5     1499.60     1800.65     30.63 o 
  18   4   5    21189.56    21006.27    221.94 o 
  20   4   5       97.99      114.71      9.56 o 
  22   4   5      134.86       82.74     10.73 o 
  24   4   5     4209.54     4122.58     58.30 o 
  26   4   5        1.28       13.79     10.37 o 
  28   4   5       71.79       33.76     12.29 o 
  30   4   5     3752.36     3749.75     70.19 o 
  32   4   5     3205.06     3396.68     70.31 o 
  34   4   5       11.70        8.56     20.75 o 
  36   4   5     1897.81     1984.32     73.63 o 
  38   4   5     7652.72     7105.99    202.42 o 
  40   4   5     1846.34     1872.94     55.76 o 
  42   4   5      591.77      617.01     25.38 o 
  44   4   5       11.57       -0.87     18.13 o 
  46   4   5      530.90      614.59     58.85 o 
  48   4   5       50.95       10.19     27.75 o 
  50   4   5        3.69       61.31     33.34 o 
  52   4   5        1.31      -28.94     28.94 o 
  54   4   5       38.72       -6.31     51.31 o 
  56   4   5       17.96      -20.15     33.89 o 
  58   4   5      204.58      296.70     45.82 o 
  60   4   5     1019.63     1412.66     77.09 o 
  62   4   5        3.97      -26.95     39.21 o 
 -63   5   5      758.02      957.17     86.25 o 
 -61   5   5     1505.99     1593.83     75.57 o 
 -59   5   5      419.70      503.38     51.82 o 
 -57   5   5      709.63      837.98     59.31 o 
 -55   5   5      660.48      794.00     53.37 o 
 -53   5   5       33.83      -32.72     32.72 o 
 -51   5   5      167.72      165.15     35.48 o 
 -49   5   5      168.02      163.67     34.31 o 
 -47   5   5      959.57     1193.83     49.55 o 
 -45   5   5      338.01      373.03     33.91 o 
 -43   5   5     2479.29     2469.31     69.68 o 
 -41   5   5      217.37      246.98     28.15 o 
 -39   5   5        0.36      -18.75     18.75 o 
 -37   5   5     1108.44      940.67     28.99 o 
 -35   5   5      229.63      202.63     18.93 o 
 -33   5   5     5778.68     5757.59     80.89 o 
 -31   5   5       31.43       28.06     15.58 o 
 -29   5   5     1137.83      898.97     29.78 o 
 -27   5   5     3232.89     3167.12     52.62 o 
 -25   5   5      515.45      452.96     21.97 o 
 -23   5   5     3328.47     3410.67     56.33 o 
 -21   5   5        4.32        5.78     14.94 o 
 -19   5   5    24272.48    25551.74    306.56 o 
 -17   5   5     1771.35     1777.59     40.02 o 
 -15   5   5      735.73      752.21     27.96 o 
 -13   5   5     7995.27     9482.88    124.89 o 
 -11   5   5     2429.98     3321.23     55.06 o 
  -9   5   5      319.31      307.24     17.92 o 
  -7   5   5     1522.49     1764.40     35.15 o 
  -5   5   5     9795.40     9827.20    121.32 o 
  -3   5   5        2.83       88.15     12.79 o 
  -1   5   5    11267.71    12605.21    145.23 o 
   1   5   5     2701.57     3273.85     47.96 o 
   3   5   5     7326.37     8030.07     91.07 o 
   5   5   5      212.84      221.96     11.83 o 
   7   5   5      210.00      224.15     11.51 o 
   9   5   5      548.57      412.14     13.88 o 
  11   5   5        4.99       35.47      8.92 o 
  13   5   5     9357.39    10281.00    124.95 o 
  15   5   5     1070.77     1074.52     26.06 o 
  17   5   5      856.57      786.47     19.56 o 
  19   5   5     7390.64     7637.63     95.36 o 
  21   5   5      185.58      229.73     16.17 o 
  23   5   5      543.16      574.10     16.64 o 
  25   5   5     1445.53     1502.36     33.71 o 
  27   5   5     1349.77     1396.17     36.78 o 
  29   5   5     1778.64     1747.69     34.11 o 
  31   5   5     5028.90     4440.15     66.51 o 
  33   5   5     7285.61     6908.75    106.39 o 
  35   5   5     1391.14     1612.11     39.53 o 
  37   5   5    10080.08    10284.68    182.63 o 
  39   5   5      702.35      732.92     32.32 o 
  41   5   5     1231.01     1122.38     43.29 o 
  43   5   5     6969.98     6427.89    137.46 o 
  45   5   5     2551.08     2139.98     68.90 o 
  47   5   5      402.38      447.93     34.06 o 
  49   5   5       75.68       47.15     33.21 o 
  51   5   5      523.07      337.84     43.67 o 
  53   5   5        8.07       -8.27     32.73 o 
  55   5   5      666.45      736.98     79.77 o 
  57   5   5      104.21        4.62     37.37 o 
  59   5   5      745.57      721.10     60.57 o 
  61   5   5      406.80      483.28     56.22 o 
 -62   6   5      175.57      145.38     55.22 o 
 -60   6   5       19.01       31.84     39.60 o 
 -58   6   5      835.51      754.60     57.68 o 
 -56   6   5     1261.50     1319.48     90.84 o 
 -54   6   5      115.73      110.40     36.49 o 
 -52   6   5      828.57      834.30     58.61 o 
 -50   6   5      828.99      910.31     51.68 o 
 -48   6   5     1299.83     1339.40     53.45 o 
 -46   6   5      110.65      194.14     31.44 o 
 -44   6   5      455.83      461.81     38.87 o 
 -42   6   5       84.57       35.60     24.22 o 
 -40   6   5       10.00       -8.49     21.90 o 
 -38   6   5      112.32       23.15     20.67 o 
 -36   6   5       21.55       24.45     17.36 o 
 -34   6   5      281.15      285.92     22.27 o 
 -32   6   5     4703.48     4497.36     70.72 o 
 -30   6   5     7967.52     7707.94    105.52 o 
 -28   6   5      397.98      253.92     22.21 o 
 -26   6   5      443.21      368.88     25.34 o 
 -24   6   5    13322.58    13013.59    184.60 o 
 -22   6   5     3122.89     3094.10     59.23 o 
 -20   6   5       12.63        6.65     15.61 o 
 -18   6   5      883.72      888.49     29.14 o 
 -16   6   5     2869.24     2816.08     54.52 o 
 -14   6   5      525.01      709.29     27.06 o 
 -12   6   5     2391.69     2399.45     48.26 o 
 -10   6   5     7188.55     6971.79    101.23 o 
  -8   6   5     2871.49     3481.26     62.77 o 
  -6   6   5     1376.26     1474.70     34.80 o 
  -4   6   5     2885.98     2625.22     48.85 o 
  -2   6   5        5.88       31.90     12.25 o 
   0   6   5     1744.61     1782.27     34.37 o 
   2   6   5       83.69      142.64     13.06 o 
   4   6   5       31.38       91.45     11.84 o 
   6   6   5     9499.72    10150.53    116.10 o 
   8   6   5     1135.43     1384.62     28.77 o 
  10   6   5      240.97      422.71     14.63 o 
  12   6   5      632.92      559.97     16.75 o 
  14   6   5     4543.51     4260.64     62.12 o 
  16   6   5     2054.98     2088.19     47.20 o 
  18   6   5    10128.04    11698.09    141.88 o 
  20   6   5       21.96       34.45     11.54 o 
  22   6   5     4680.80     5074.28     69.60 o 
  24   6   5     8410.17     8720.13    112.22 o 
  26   6   5     5076.95     4773.50     63.80 o 
  28   6   5     2981.59     2650.19     41.36 o 
  30   6   5     4030.05     4208.84     65.84 o 
  32   6   5      909.24     1091.41     31.52 o 
  34   6   5      481.47      622.72     26.55 o 
  36   6   5     8035.95     7801.78    148.92 o 
  38   6   5       55.50      123.04     22.46 o 
  40   6   5     1034.24      907.38     40.85 o 
  42   6   5     2086.95     2020.93     63.57 o 
  44   6   5     2664.05     2819.59     86.47 o 
  46   6   5       10.26       29.76     26.23 o 
  48   6   5      959.16      787.07     44.78 o 
  50   6   5      196.80      168.99     31.14 o 
  52   6   5       12.59      116.86     38.45 o 
  54   6   5      190.24      204.56     43.99 o 
  56   6   5        9.27       17.07     39.57 o 
  58   6   5      415.99      445.37     55.21 o 
  60   6   5       52.59       52.14     43.73 o 
 -59   7   5      480.09      507.00     61.52 o 
 -57   7   5      750.89      780.93     91.22 o 
 -55   7   5      569.26      737.43     71.94 o 
 -53   7   5      104.29      117.11     38.63 o 
 -51   7   5      812.79      780.24     53.93 o 
 -49   7   5       92.12       53.08     32.74 o 
 -47   7   5      289.69      287.18     35.09 o 
 -45   7   5        2.53      -26.67     26.67 o 
 -43   7   5      138.29      132.14     29.80 o 
 -41   7   5       62.99       21.15     24.65 o 
 -39   7   5     1334.14     1384.72     55.22 o 
 -37   7   5     5665.48     5336.12    102.60 o 
 -35   7   5     1754.22     1709.19     58.32 o 
 -33   7   5     1438.90     1559.86     42.16 o 
 -31   7   5      234.67      189.24     21.59 o 
 -29   7   5        0.39      -18.47     18.47 o 
 -27   7   5       14.41       33.26     19.15 o 
 -25   7   5     3133.75     2986.66     57.88 o 
 -23   7   5     6621.00     6324.94     94.82 o 
 -21   7   5      469.82      575.46     26.72 o 
 -19   7   5      244.31      186.88     21.27 o 
 -17   7   5        0.01       13.10     16.80 o 
 -15   7   5     2760.45     2637.84     53.56 o 
 -13   7   5      766.40      652.40     31.09 o 
 -11   7   5      459.92      591.31     25.94 o 
  -9   7   5       28.43      137.34     18.02 o 
  -7   7   5     5065.33     4891.77     77.10 o 
  -5   7   5     1276.72     1382.06     37.03 o 
  -3   7   5     1305.70     1614.30     41.50 o 
  -1   7   5      773.11      711.23     24.45 o 
   1   7   5      711.83      923.09     30.40 o 
   3   7   5     1184.16     1441.10     35.74 o 
   5   7   5      122.57      101.07     13.10 o 
   7   7   5      134.04       70.02     10.62 o 
   9   7   5     1311.38     1416.72     28.86 o 
  11   7   5      184.70      237.21     13.93 o 
  13   7   5       12.90       12.23     11.84 o 
  15   7   5     4192.55     4135.86     56.02 o 
  17   7   5     1329.54     1263.23     30.34 o 
  19   7   5     4870.32     5499.28     77.13 o 
  21   7   5      745.09      694.67     25.99 o 
  23   7   5     4381.75     4348.12     61.71 o 
  25   7   5     1717.58     1620.28     35.53 o 
  27   7   5        1.45       -5.68     13.81 o 
  29   7   5       48.92      -14.89     14.89 o 
  31   7   5      920.06      843.87     28.32 o 
  33   7   5      303.32      243.62     17.04 o 
  35   7   5     1272.88     1276.12     53.44 o 
  37   7   5     8494.62     8141.21    196.46 o 
  39   7   5      252.20      215.73     32.00 o 
  41   7   5      101.83      101.00     29.13 o 
  43   7   5       30.82      124.52     52.08 o 
  45   7   5        2.64      -25.47     25.47 o 
  47   7   5      686.53      863.61     49.06 o 
  49   7   5     1347.44     1350.74     62.68 o 
  51   7   5      364.54      381.55     40.05 o 
  53   7   5       72.32      141.94     59.19 o 
  55   7   5       44.58      -29.51     40.10 o 
  57   7   5      301.43      239.23     50.77 o 
  59   7   5      894.00      960.07     72.95 o 
 -58   8   5      110.15       23.72     46.76 o 
 -56   8   5       66.48       33.06     37.96 o 
 -54   8   5       91.79      168.41     40.43 o 
 -52   8   5        7.61       34.00     35.83 o 
 -50   8   5       66.20      129.36     38.67 o 
 -48   8   5      422.20      407.60     39.27 o 
 -46   8   5      112.72       58.86     29.98 o 
 -44   8   5      100.38      109.87     30.89 o 
 -42   8   5      333.80      346.01     36.30 o 
 -40   8   5     2097.43     1908.16     55.45 o 
 -38   8   5        0.01      -21.21     24.16 o 
 -36   8   5      185.19      130.87     26.39 o 
 -34   8   5     3834.66     3984.30     71.30 o 
 -32   8   5      272.16      199.64     25.23 o 
 -30   8   5      374.15      515.98     30.43 o 
 -28   8   5      828.11      800.87     34.56 o 
 -26   8   5      695.06      729.24     30.83 o 
 -24   8   5      244.17      276.64     27.78 o 
 -22   8   5        0.23      -18.22     18.22 o 
 -20   8   5     1549.51     1279.42     43.73 o 
 -18   8   5      770.03      765.03     41.12 o 
 -16   8   5      426.19      334.10     24.26 o 
 -14   8   5     3662.37     3506.19     65.06 o 
 -12   8   5     1986.79     2479.89     52.38 o 
 -10   8   5      102.63       35.80     17.46 o 
  -8   8   5        3.23      -13.24     15.76 o 
  -6   8   5      409.54      486.94     24.08 o 
  -4   8   5        6.55       -4.48     15.37 o 
  -2   8   5      942.87     1109.17     38.40 o 
   0   8   5     1177.56     1137.97     33.95 o 
   2   8   5        0.01       16.50     15.21 o 
   4   8   5      312.59      190.45     18.43 o 
   6   8   5      557.35      568.29     23.05 o 
   8   8   5     1142.08     1254.67     37.22 o 
  10   8   5      132.88      114.10     14.42 o 
  12   8   5     7124.87     7443.14     97.69 o 
  14   8   5       29.40       63.84     12.51 o 
  16   8   5     1365.90     1258.60     35.01 o 
  18   8   5       40.82       23.14     15.49 o 
  20   8   5        3.04       23.92     15.34 o 
  22   8   5     3233.00     3318.41     61.59 o 
  24   8   5     3872.95     3642.86     66.31 o 
  26   8   5        4.37       -4.90     17.76 o 
  28   8   5     5716.63     5146.13    104.34 o 
  30   8   5     4015.13     3896.17     85.61 o 
  32   8   5      295.69      201.73     24.83 o 
  34   8   5        3.83       23.72     20.68 o 
  36   8   5      274.79      325.55     27.48 o 
  38   8   5      322.41      386.14     36.35 o 
  40   8   5      109.26      147.45     31.04 o 
  42   8   5     1533.92     1191.45     58.28 o 
  44   8   5      564.46      592.73     71.42 o 
  46   8   5       47.57       77.95     32.31 o 
  48   8   5       96.08      124.50     33.90 o 
  50   8   5       16.31      -28.07     39.54 o 
  52   8   5      659.68      783.12     71.03 o 
  54   8   5      152.64      138.83     47.83 o 
  56   8   5      607.54      596.88     62.81 o 
  58   8   5      117.65      116.62     47.48 o 
 -57   9   5        6.80      -18.49     40.37 o 
 -55   9   5      801.91      873.51     60.59 o 
 -53   9   5      869.87     1169.01     65.38 o 
 -51   9   5      146.80      193.54     41.88 o 
 -49   9   5       76.03       78.97     34.45 o 
 -47   9   5      743.80      865.18     48.96 o 
 -45   9   5       25.56       78.85     31.35 o 
 -43   9   5      554.74      487.93     46.70 o 
 -41   9   5      669.47      653.31     52.65 o 
 -39   9   5      989.34      995.04     50.80 o 
 -37   9   5       55.41        5.82     27.63 o 
 -35   9   5     1654.32     1469.68     49.15 o 
 -33   9   5     1559.48     1460.94     46.95 o 
 -31   9   5      298.33      300.33     28.07 o 
 -29   9   5       28.44       14.19     21.09 o 
 -27   9   5       75.60       53.63     21.80 o 
 -25   9   5     5024.87     4676.17     83.85 o 
 -23   9   5      861.85      956.88     36.72 o 
 -21   9   5     2835.32     2948.62     61.70 o 
 -19   9   5      121.63       85.58     22.19 o 
 -17   9   5     2674.44     2550.06     56.81 o 
 -15   9   5     2054.89     1853.30     46.87 o 
 -13   9   5     2015.74     2132.19     50.44 o 
 -11   9   5     2298.56     2418.29     53.09 o 
  -9   9   5     6976.35     7027.56    106.68 o 
  -7   9   5      115.72       94.37     19.74 o 
  -5   9   5     1863.54     2433.25     51.52 o 
  -3   9   5      234.27      180.56     20.30 o 
  -1   9   5    16308.70    16899.51    202.92 o 
   1   9   5       51.13       98.51     16.49 o 
   3   9   5      153.54      149.31     18.43 o 
   5   9   5     6268.01     6308.52     96.36 o 
   7   9   5      301.77      195.16     19.63 o 
   9   9   5      520.24      585.65     27.18 o 
  11   9   5     4076.08     4269.28     70.17 o 
  13   9   5      178.39      201.12     19.11 o 
  15   9   5        2.19       -9.53     13.31 o 
  17   9   5       20.09       -3.63     14.52 o 
  19   9   5      112.26       97.18     16.71 o 
  21   9   5      157.66      175.34     27.91 o 
  23   9   5     1978.70     1631.06     50.49 o 
  25   9   5     3109.71     3039.43     75.78 o 
  27   9   5      908.56      840.17     39.87 o 
  29   9   5      300.74      225.23     27.50 o 
  31   9   5      941.58      864.31     39.65 o 
  33   9   5       15.63       21.64     22.52 o 
  35   9   5       44.72       56.41     24.32 o 
  37   9   5     1609.31     1361.43     51.54 o 
  39   9   5      187.98      223.89     27.18 o 
  41   9   5      145.85      245.99     36.33 o 
  43   9   5      578.49      574.84     45.07 o 
  45   9   5     2261.67     2053.59     76.77 o 
  47   9   5      134.59       71.62     47.57 o 
  49   9   5       23.41      -21.64     33.02 o 
  51   9   5     1461.34     1356.26     72.13 o 
  53   9   5      921.99      854.34     59.01 o 
  55   9   5      831.23      987.21     77.24 o 
 -54  10   5        4.22       26.86     44.53 o 
 -52  10   5      344.66      317.95     47.79 o 
 -50  10   5      275.24      366.63     44.44 o 
 -48  10   5       80.91       67.21     36.90 o 
 -46  10   5     1625.43     1658.66     63.78 o 
 -44  10   5       11.54        3.44     28.79 o 
 -42  10   5      813.75      797.54     54.47 o 
 -40  10   5      632.64      562.40     43.55 o 
 -38  10   5      653.36      641.54     40.55 o 
 -36  10   5     1057.57     1051.69     47.67 o 
 -34  10   5       98.53       84.11     28.59 o 
 -32  10   5      382.70      426.66     33.66 o 
 -30  10   5        1.81       -3.55     22.01 o 
 -28  10   5      105.45       84.51     23.58 o 
 -26  10   5     1047.90     1048.15     53.61 o 
 -24  10   5      699.26      630.20     32.92 o 
 -22  10   5      289.46      251.20     26.36 o 
 -20  10   5     2431.27     2277.90     55.65 o 
 -18  10   5     3924.19     3944.60     74.67 o 
 -16  10   5      313.62      285.24     27.52 o 
 -14  10   5     2311.96     2046.56     53.28 o 
 -12  10   5     3675.80     3755.76     71.00 o 
 -10  10   5      626.08      682.82     31.55 o 
  -8  10   5     5595.46     5616.91     91.58 o 
  -6  10   5     4136.82     4127.94     73.78 o 
  -4  10   5     7315.52     7579.73    113.75 o 
  -2  10   5    18656.24    19279.44    249.98 o 
   0  10   5     2086.32     1777.90     41.97 o 
   2  10   5     1348.37     1200.88     35.04 o 
   4  10   5     5640.54     5447.85     79.98 o 
   6  10   5     4259.32     4533.46     73.73 o 
   8  10   5       41.86       -1.98     16.98 o 
  10  10   5       18.19       -6.92     15.51 o 
  12  10   5     1037.89      951.56     31.60 o 
  14  10   5       94.15       17.27     15.66 o 
  16  10   5     3761.05     3375.09     65.03 o 
  18  10   5     2363.77     2448.32     52.83 o 
  20  10   5        0.04        0.68     14.84 o 
  22  10   5     4926.53     4597.70    100.13 o 
  24  10   5      679.90      724.96     39.95 o 
  26  10   5      701.99      783.09     40.71 o 
  28  10   5      544.02      463.22     35.22 o 
  30  10   5      314.32      298.91     31.49 o 
  32  10   5        2.47      -22.60     22.60 o 
  34  10   5      339.35      230.80     30.19 o 
  36  10   5        2.52       -7.73     26.32 o 
  38  10   5      176.83      192.88     30.21 o 
  40  10   5       44.44       54.65     26.49 o 
  42  10   5       34.23       41.58     24.64 o 
  44  10   5      407.61      427.50     43.91 o 
  46  10   5       61.91      109.62     35.64 o 
  48  10   5      555.97      517.19     57.82 o 
  50  10   5      213.71      271.07     55.56 o 
  52  10   5        3.93       -6.96     34.68 o 
  54  10   5     1093.83     1037.24     72.08 o 
 -51  11   5       79.40       50.26     41.27 o 
 -49  11   5      450.39      570.95     47.41 o 
 -47  11   5       13.68      -31.40     31.40 o 
 -45  11   5      282.82      468.68     44.83 o 
 -43  11   5       41.49        5.83     31.62 o 
 -41  11   5      582.92      628.52     46.61 o 
 -39  11   5      749.12      688.29     46.91 o 
 -37  11   5       44.54       94.59     29.85 o 
 -35  11   5     1354.61     1592.08     57.86 o 
 -33  11   5       61.92       36.41     27.86 o 
 -31  11   5        9.54       16.73     24.69 o 
 -29  11   5     1293.76     1259.28     48.29 o 
 -27  11   5      891.89      837.48     38.58 o 
 -25  11   5      544.85      404.46     32.49 o 
 -23  11   5        3.98      -21.97     21.97 o 
 -21  11   5     2229.96     2194.85     58.32 o 
 -19  11   5      755.36      661.50     35.67 o 
 -17  11   5     2871.66     2907.78     66.94 o 
 -15  11   5      118.96      117.96     24.66 o 
 -13  11   5        1.19      -20.37     20.37 o 
 -11  11   5     2399.75     2335.37     57.74 o 
  -9  11   5      460.97      468.55     30.64 o 
  -7  11   5      556.35      484.19     30.69 o 
  -5  11   5     1323.50     1320.64     42.86 o 
  -3  11   5     1525.49     1442.53     41.49 o 
  -1  11   5     1869.31     1773.92     45.00 o 
   1  11   5     1569.38     1440.37     39.01 o 
   3  11   5        0.09       21.56     16.59 o 
   5  11   5       24.52       34.04     19.90 o 
   7  11   5       71.16      132.65     21.40 o 
   9  11   5      225.86      237.21     26.60 o 
  11  11   5    14276.57    13427.90    205.28 o 
  13  11   5      184.10      222.34     26.14 o 
  15  11   5      879.59     1035.71     39.41 o 
  17  11   5     1120.74     1033.44     38.93 o 
  19  11   5        2.60      -10.39     19.13 o 
  21  11   5     2565.43     2626.12     64.57 o 
  23  11   5     3109.92     2935.76     85.04 o 
  25  11   5        2.51      -24.12     25.54 o 
  27  11   5      163.03      162.57     30.79 o 
  29  11   5     1406.19     1168.36     50.78 o 
  31  11   5     3185.00     3272.09     86.01 o 
  33  11   5      945.07      904.68     45.94 o 
  35  11   5        0.23      -16.04     26.69 o 
  37  11   5       57.55       52.64     29.28 o 
  39  11   5       12.71       -8.96     35.92 o 
  41  11   5      378.32      436.91     37.92 o 
  43  11   5       14.34        8.37     27.54 o 
  45  11   5      417.12      376.27     45.22 o 
  47  11   5      124.40       96.90     37.88 o 
  49  11   5      388.36      366.51     47.16 o 
  51  11   5      532.17      522.30     56.26 o 
 -50  12   5      140.36       39.20     39.94 o 
 -48  12   5        4.92        0.23     36.15 o 
 -46  12   5       16.64       36.24     34.97 o 
 -44  12   5      352.29      342.34     45.33 o 
 -42  12   5       40.05       94.74     36.16 o 
 -40  12   5     1938.05     2176.67     74.94 o 
 -38  12   5      243.46      277.37     46.02 o 
 -36  12   5       32.81       41.22     30.09 o 
 -34  12   5       32.96       10.59     28.74 o 
 -32  12   5      221.94      293.01     35.47 o 
 -30  12   5     2129.49     2149.97     65.62 o 
 -28  12   5      120.55       31.10     28.88 o 
 -26  12   5      684.02      615.57     38.26 o 
 -24  12   5      885.66      850.28     41.35 o 
 -22  12   5       81.58       54.97     25.42 o 
 -20  12   5     3270.54     3237.44     73.77 o 
 -18  12   5       26.86       48.31     24.63 o 
 -16  12   5     1194.56     1104.71     43.41 o 
 -14  12   5       98.98       67.60     24.36 o 
 -12  12   5      218.02      242.54     27.87 o 
 -10  12   5    10847.04    10572.38    162.61 o 
  -8  12   5      877.97     1093.48     41.45 o 
  -6  12   5     2650.91     2475.59     60.80 o 
  -4  12   5     8446.63     8235.58    132.01 o 
  -2  12   5    11513.66    11146.11    167.92 o 
   0  12   5     3026.53     2798.83     67.37 o 
   2  12   5     4908.94     5141.26     90.70 o 
   4  12   5       26.86      -21.71     21.71 o 
   6  12   5      373.75      359.90     31.15 o 
   8  12   5     1585.79     1561.38     58.86 o 
  10  12   5      534.27      619.33     35.46 o 
  12  12   5      355.32      392.54     31.46 o 
  14  12   5      439.18      459.98     31.90 o 
  16  12   5     2084.81     1868.88     53.65 o 
  18  12   5      212.51      209.38     28.24 o 
  20  12   5     2802.55     2716.40     78.64 o 
  22  12   5      287.29      293.23     30.36 o 
  24  12   5     1993.40     1774.99    103.91 o 
  26  12   5      698.83      544.44     43.32 o 
  28  12   5        9.10        8.55     28.27 o 
  30  12   5      163.30      105.68     36.35 o 
  32  12   5     1074.26     1052.91     51.48 o 
  34  12   5      500.77      509.93     62.19 o 
  36  12   5     1047.93     1144.30     56.77 o 
  38  12   5      688.68      666.51     46.90 o 
  40  12   5       77.77       64.09     32.01 o 
  42  12   5      539.47      613.00     45.72 o 
  44  12   5       43.34       49.18     31.53 o 
  46  12   5       34.18       28.50     38.74 o 
  48  12   5      163.28      157.39     47.17 o 
 -45  13   5      129.75      131.34     42.06 o 
 -43  13   5     1006.43     1055.22     62.95 o 
 -41  13   5        2.84      -19.28     34.46 o 
 -39  13   5      106.95       81.99     35.92 o 
 -37  13   5       92.19       61.07     35.07 o 
 -35  13   5     1457.69     1555.13     64.42 o 
 -33  13   5      770.21      826.44     48.41 o 
 -31  13   5      187.56      163.98     39.30 o 
 -29  13   5     2368.01     2315.96     74.52 o 
 -27  13   5      559.72      525.80     40.93 o 
 -25  13   5       28.98       74.78     29.23 o 
 -23  13   5     2191.90     2320.74     64.33 o 
 -21  13   5      453.24      523.05     36.74 o 
 -19  13   5      362.59      344.81     33.23 o 
 -17  13   5       89.13       39.19     25.83 o 
 -15  13   5      105.79      110.91     27.21 o 
 -13  13   5      489.06      407.73     33.20 o 
 -11  13   5     1364.26     1422.30     48.96 o 
  -9  13   5       45.60       59.77     25.11 o 
  -7  13   5        0.38       51.94     24.38 o 
  -5  13   5      398.70      411.50     31.30 o 
  -3  13   5      344.00      394.32     28.32 o 
  -1  13   5     1006.69      972.45     39.22 o 
   1  13   5     2369.65     2314.92     58.38 o 
   3  13   5     2974.68     3145.81     76.20 o 
   5  13   5      631.93      667.90     38.93 o 
   7  13   5     2558.23     2816.37     74.93 o 
   9  13   5     1263.20     1095.75     45.76 o 
  11  13   5       35.25       39.84     24.76 o 
  13  13   5     1012.90      982.43     42.90 o 
  15  13   5      322.24      355.70     33.85 o 
  17  13   5      116.98      105.69     27.65 o 
  19  13   5     1668.23     1569.61     58.48 o 
  21  13   5        2.12       26.99     25.97 o 
  23  13   5     1415.93     1411.40     53.38 o 
  25  13   5     1427.52     1238.90     60.76 o 
  27  13   5      666.78      733.43     49.90 o 
  29  13   5     1636.19     1435.19     62.45 o 
  31  13   5       86.79       20.49     31.23 o 
  33  13   5      657.83      690.53     50.42 o 
  35  13   5       27.11       44.18     33.03 o 
  37  13   5        0.52       11.90     31.75 o 
  39  13   5      753.08      855.34     54.06 o 
  41  13   5       88.70       76.74     34.98 o 
  43  13   5        7.62       -1.43     33.42 o 
  45  13   5      104.89       37.69     35.26 o 
 -42  14   5       77.90       65.41     41.67 o 
 -40  14   5       72.91       51.59     40.15 o 
 -38  14   5      273.49      256.78     43.04 o 
 -36  14   5      103.96      111.20     38.44 o 
 -34  14   5      146.64       67.99     43.12 o 
 -32  14   5        1.31      -30.17     30.17 o 
 -30  14   5      499.67      389.87     43.69 o 
 -28  14   5       60.68       41.56     33.79 o 
 -26  14   5     1148.16     1099.59     55.79 o 
 -24  14   5      416.73      403.97     39.40 o 
 -22  14   5      408.55      373.98     37.87 o 
 -20  14   5       65.22       57.14     29.75 o 
 -18  14   5       47.97       60.68     28.03 o 
 -16  14   5     2416.15     2546.75     76.26 o 
 -14  14   5     1004.09     1239.78     48.51 o 
 -12  14   5     7384.24     7002.16    123.23 o 
 -10  14   5       58.11       54.33     26.35 o 
  -8  14   5      333.67      434.17     34.22 o 
  -6  14   5       23.50       -3.17     26.01 o 
  -4  14   5      917.95     1020.61     45.50 o 
  -2  14   5     2237.50     2093.23     65.62 o 
   0  14   5      804.22      803.63     51.35 o 
   2  14   5     1174.39     1225.41     50.99 o 
   4  14   5     3380.07     3463.59     83.54 o 
   6  14   5     2468.69     2391.32     68.00 o 
   8  14   5        2.28       -9.14     26.20 o 
  10  14   5      664.32      663.04     40.22 o 
  12  14   5       21.07        6.74     25.91 o 
  14  14   5     1985.24     1912.52     64.00 o 
  16  14   5     1124.23     1012.04     51.70 o 
  18  14   5       12.46        6.14     28.78 o 
  20  14   5      321.35      378.08     37.93 o 
  22  14   5      996.26     1041.07     49.78 o 
  24  14   5     1462.26     1545.28     58.29 o 
  26  14   5      172.67      154.30     37.59 o 
  28  14   5      480.10      469.13     47.07 o 
  30  14   5       10.12       32.66     33.43 o 
  32  14   5      984.94      906.22     54.70 o 
  34  14   5      791.69      768.08     55.82 o 
  36  14   5      122.83       34.86     36.98 o 
  38  14   5      434.71      423.25     47.10 o 
  40  14   5      259.50      204.16     54.24 o 
  42  14   5     1064.88     1371.27     71.98 o 
 -37  15   5        0.39      -10.64     37.18 o 
 -35  15   5      555.56      653.81     53.74 o 
 -33  15   5       25.87       15.92     37.17 o 
 -31  15   5       94.22      113.67     41.62 o 
 -29  15   5     1028.04      898.67     58.44 o 
 -27  15   5       71.55       80.35     37.25 o 
 -25  15   5      141.69      105.27     36.53 o 
 -23  15   5      339.47      330.62     42.38 o 
 -21  15   5      339.64      337.97     40.14 o 
 -19  15   5     3124.84     2757.13     78.16 o 
 -17  15   5      872.32      880.65     50.44 o 
 -15  15   5      168.19      177.46     31.65 o 
 -13  15   5     2069.62     1923.31     60.48 o 
 -11  15   5      261.78      222.14     34.25 o 
  -9  15   5       92.87       93.71     30.15 o 
  -7  15   5      542.02      670.17     41.78 o 
  -5  15   5     1549.04     1599.78     57.29 o 
  -3  15   5      848.86      922.94     48.32 o 
  -1  15   5     2061.83     1856.58     58.98 o 
   1  15   5       77.75       60.16     30.05 o 
   3  15   5     1438.00     1325.04     67.46 o 
   5  15   5      781.21      798.30     45.52 o 
   7  15   5      103.48       29.93     28.60 o 
   9  15   5       13.60      -26.29     26.29 o 
  11  15   5      633.13      573.26     43.68 o 
  13  15   5     1049.05      989.67     55.48 o 
  15  15   5      761.78      771.17     50.22 o 
  17  15   5       18.83      -11.40     30.56 o 
  19  15   5     1123.12     1011.77     53.63 o 
  21  15   5       75.40        2.69     31.12 o 
  23  15   5      186.13      175.38     35.31 o 
  25  15   5      425.86      285.29     44.18 o 
  27  15   5      294.70      271.32     45.57 o 
  29  15   5       57.68       56.98     38.80 o 
  31  15   5      170.98      118.67     38.96 o 
  33  15   5       21.33        2.15     38.13 o 
  35  15   5      542.03      542.29     53.63 o 
  37  15   5      416.15      604.75     55.55 o 
 -32  16   5       20.08      -32.10     37.99 o 
 -30  16   5      431.11      357.80     50.99 o 
 -28  16   5     1081.72     1264.22     64.82 o 
 -26  16   5       58.39       45.44     37.68 o 
 -24  16   5      323.92      336.78     45.63 o 
 -22  16   5     2010.63     1971.08     74.55 o 
 -20  16   5      136.82      157.23     42.07 o 
 -18  16   5      696.73      780.99     53.61 o 
 -16  16   5      398.34      493.00     53.71 o 
 -14  16   5       21.06      -15.29     33.42 o 
 -12  16   5      452.30      356.12     39.63 o 
 -10  16   5      587.85      585.30     44.32 o 
  -8  16   5      152.88      107.08     32.90 o 
  -6  16   5        5.70       -5.53     28.21 o 
  -4  16   5      115.28       77.48     30.30 o 
  -2  16   5      777.68      914.08     46.42 o 
   0  16   5       82.53       74.54     34.46 o 
   2  16   5      648.96      660.95     48.24 o 
   4  16   5     2667.37     2892.02     85.80 o 
   6  16   5      690.25      604.09     44.33 o 
   8  16   5     1626.30     1685.64     66.57 o 
  10  16   5       87.94       73.80     33.63 o 
  12  16   5      265.41      283.78     43.36 o 
  14  16   5     1045.68     1013.54     58.16 o 
  16  16   5      389.17      367.96     43.93 o 
  18  16   5       29.94       40.51     32.90 o 
  20  16   5      181.92      138.55     37.11 o 
  22  16   5      172.78      218.80     39.27 o 
  24  16   5     1129.25     1173.51     56.82 o 
  26  16   5       97.96       62.75     41.27 o 
  28  16   5      343.20      367.70     51.72 o 
  30  16   5     1383.46     1458.30     76.14 o 
  32  16   5       69.46       73.72     43.00 o 
 -25  17   5      152.66      134.76     46.20 o 
 -23  17   5      181.78      288.83     55.37 o 
 -21  17   5      201.70      237.42     47.35 o 
 -19  17   5      368.36      456.71     52.21 o 
 -17  17   5      393.10      323.15     48.90 o 
 -15  17   5      998.18     1021.71     79.57 o 
 -13  17   5      606.41      538.72     49.18 o 
 -11  17   5        8.08       20.08     35.08 o 
  -9  17   5       62.21       76.03     36.32 o 
  -7  17   5       79.33      139.55     35.68 o 
  -5  17   5      349.90      526.31     42.73 o 
  -3  17   5      564.25      511.13     42.25 o 
  -1  17   5     1463.21     1679.79     69.38 o 
   1  17   5       31.33       22.92     35.02 o 
   3  17   5      118.03      151.06     40.49 o 
   5  17   5     1191.11     1363.45     68.33 o 
   7  17   5      394.62      360.71     52.02 o 
   9  17   5      234.88      170.38     43.65 o 
  11  17   5      494.79      665.27     54.26 o 
  13  17   5        2.68       12.39     36.80 o 
  15  17   5       41.97        1.93     36.16 o 
  17  17   5      184.14      164.06     40.95 o 
  19  17   5      785.63      878.53     57.64 o 
  21  17   5        1.17      -18.61     35.23 o 
  23  17   5      146.04       41.60     35.53 o 
  25  17   5      659.55      669.53     62.38 o 
 -14  18   5       93.87       48.65     49.32 o 
 -12  18   5      353.64      340.41     49.16 o 
 -10  18   5      241.48      259.64     44.27 o 
  -8  18   5      314.56      324.66     49.42 o 
  -6  18   5       94.43       85.32     37.12 o 
  -4  18   5      583.68      460.26     54.02 o 
  -2  18   5      927.61     1007.79     61.54 o 
   0  18   5       22.11       75.20     41.58 o 
   2  18   5        1.10        6.09     39.63 o 
   4  18   5      500.79      474.15     56.15 o 
   6  18   5      709.35      736.00     58.12 o 
   8  18   5      990.87     1163.52     67.49 o 
  10  18   5      167.32      225.39     47.14 o 
  12  18   5       60.09      -14.94     39.40 o 
  14  18   5      254.08      241.25     50.24 o 
 -64   0   6       45.84       -0.78     52.95 o 
 -62   0   6      982.03      743.77     72.52 o 
 -60   0   6       27.97       11.07     52.66 o 
 -58   0   6     1924.93     2338.19    167.43 o 
 -56   0   6      574.83      661.54     65.75 o 
 -54   0   6      493.35      593.07     61.80 o 
 -52   0   6      123.64      144.26     47.25 o 
 -50   0   6      918.07      614.74     61.10 o 
 -48   0   6      424.91      449.40     54.52 o 
 -46   0   6      399.45      376.07     50.99 o 
 -44   0   6        4.33       -0.92     38.85 o 
 -42   0   6     4674.64     4204.68    116.78 o 
 -40   0   6     6610.62     5856.76    163.76 o 
 -38   0   6      151.70      189.72     32.80 o 
 -36   0   6     4531.30     4449.95    108.67 o 
 -34   0   6     4294.27     4625.87     99.69 o 
 -32   0   6     8245.34     7758.05    144.84 o 
 -30   0   6        0.00      -11.20     22.56 o 
 -28   0   6     2482.36     1789.06     51.70 o 
 -26   0   6     8502.69     8552.27    153.85 o 
 -24   0   6     5919.04     5374.42    114.78 o 
 -22   0   6      311.23      225.04     26.37 o 
 -20   0   6    10257.28    11034.54    202.97 o 
 -18   0   6     8472.10     8297.03    158.67 o 
 -16   0   6        9.30       20.12     19.09 o 
 -14   0   6      729.29      594.82     31.41 o 
 -12   0   6     2212.17     1618.76     50.22 o 
 -10   0   6     8189.58     9367.87    169.64 o 
  -8   0   6    43360.94    44525.88    710.87 o 
  -6   0   6      899.11      852.72     30.44 o 
  -4   0   6      821.34      376.87     18.37 o 
  -2   0   6     4431.76     5753.38     90.94 o 
   0   0   6    39756.98    41513.66    557.06 o 
   2   0   6     4459.16     5034.98     80.48 o 
   4   0   6    14985.98    14360.87    214.47 o 
   6   0   6    10042.46    10107.04    163.53 o 
   8   0   6    27400.91    28454.47    383.62 o 
  10   0   6     3481.39     4597.82     73.18 o 
  12   0   6     8026.89     8519.28    144.41 o 
  14   0   6     2540.46     3463.61     73.50 o 
  16   0   6    27973.95    30396.06    505.42 o 
  18   0   6     1111.32     1224.75     43.79 o 
  20   0   6     5807.76     6295.44    117.87 o 
  22   0   6        9.92       20.40     13.54 o 
  24   0   6       13.63       23.37     15.94 o 
  26   0   6      970.68      847.42     31.37 o 
  28   0   6     1293.64     1102.83     36.74 o 
  30   0   6       29.59       71.77     23.41 o 
  32   0   6     1381.33     1270.98     63.83 o 
  34   0   6        5.59        2.90     32.99 o 
  36   0   6       73.05       96.24     40.35 o 
  38   0   6      266.66      314.36     47.97 o 
  40   0   6     5526.39     5724.00    135.16 o 
  42   0   6     2464.83     2727.20     65.94 o 
  44   0   6    25561.12    24564.68    511.06 o 
  46   0   6        9.29       50.34     21.86 o 
  48   0   6     2171.58     2118.41     77.39 o 
  50   0   6       63.02       64.92     31.87 o 
  52   0   6      254.05      205.58     44.70 o 
  54   0   6     1348.93     1415.45     89.66 o 
  56   0   6      453.58      437.56     57.37 o 
  58   0   6      817.19      679.16     72.32 o 
  60   0   6      366.77      201.59     54.60 o 
  62   0   6      823.71      767.54     56.66 o 
 -63   1   6     2098.07     2291.80    117.61 o 
 -61   1   6     1084.93     1225.83     75.87 o 
 -59   1   6      429.26      363.42     41.70 o 
 -57   1   6       38.89        3.56     36.29 o 
 -55   1   6      436.57      401.72     40.69 o 
 -53   1   6      879.15     1037.26     55.52 o 
 -51   1   6       35.91       19.69     30.01 o 
 -49   1   6      307.06      333.47     36.92 o 
 -47   1   6      817.48      639.41     42.20 o 
 -45   1   6      345.34      429.70     36.90 o 
 -43   1   6     1758.70     1788.48     58.30 o 
 -41   1   6       20.17       84.25     24.34 o 
 -39   1   6     1528.45     1301.81     39.46 o 
 -37   1   6     4871.74     4517.50     77.08 o 
 -35   1   6     1177.17     1079.41     33.72 o 
 -33   1   6     2346.36     2205.59     47.17 o 
 -31   1   6      195.43      125.36     17.93 o 
 -29   1   6     2626.87     2232.99     43.76 o 
 -27   1   6      259.89      169.70     17.95 o 
 -25   1   6        2.88        9.20     14.91 o 
 -23   1   6      400.49      477.62     22.00 o 
 -21   1   6       29.51        5.21     13.83 o 
 -19   1   6       52.07       44.44     14.69 o 
 -17   1   6       75.80       81.81     14.69 o 
 -15   1   6        1.76        3.27     12.31 o 
 -13   1   6     6448.11     6249.73     93.83 o 
 -11   1   6      389.04      327.81     16.51 o 
  -9   1   6     9339.50    11245.39    126.70 o 
  -7   1   6     5463.48     6618.08     79.71 o 
  -5   1   6      939.03      752.16     20.26 o 
  -3   1   6     9709.63     9237.04    102.19 o 
  -1   1   6       40.32      139.07     10.91 o 
   1   1   6      351.34      339.03     12.46 o 
   3   1   6    10526.67    10175.37    107.35 o 
   5   1   6    19680.25    20630.21    212.77 o 
   7   1   6        1.26       -6.56      6.56 o 
   9   1   6        8.01       -1.91      7.60 o 
  11   1   6    16913.13    18442.21    198.71 o 
  13   1   6       33.78       22.77     10.28 o 
  15   1   6      667.76      700.05     26.99 o 
  17   1   6      139.65       95.06     11.71 o 
  19   1   6     4656.86     5317.14     72.62 o 
  21   1   6      209.06      281.40     13.01 o 
  23   1   6      304.93      312.76     12.53 o 
  25   1   6      942.06     1132.15     28.25 o 
  27   1   6     9303.02     9639.40    142.67 o 
  29   1   6      305.18      349.16     27.61 o 
  31   1   6     4890.92     4836.66     77.39 o 
  33   1   6        0.48      -11.85     14.99 o 
  35   1   6     5459.69     5163.19     95.35 o 
  37   1   6      262.07      165.34     17.18 o 
  39   1   6       61.09       98.81     17.18 o 
  41   1   6        2.03       14.71     19.52 o 
  43   1   6      776.93      960.50     41.24 o 
  45   1   6      181.39      219.35     26.12 o 
  47   1   6      563.90      502.72     38.44 o 
  49   1   6      216.91      187.73     20.34 o 
  51   1   6      245.10      204.72     35.13 o 
  53   1   6       97.00      167.15     30.69 o 
  55   1   6        3.52      -33.02     47.89 o 
  57   1   6        4.88        6.07     25.45 o 
  59   1   6      354.77      309.19     61.16 o 
  61   1   6      484.54      466.23     59.96 o 
  63   1   6       38.83      -20.55     35.22 o 
 -62   2   6      303.87      262.03     49.18 o 
 -60   2   6        0.92        9.90     37.88 o 
 -58   2   6     1373.25     1463.40     62.78 o 
 -56   2   6      833.46      953.64     59.83 o 
 -54   2   6       90.75       68.60     29.50 o 
 -52   2   6       53.01       68.22     30.72 o 
 -50   2   6      450.95      456.35     39.42 o 
 -48   2   6      434.86      486.09     39.19 o 
 -46   2   6      844.20      935.51     57.69 o 
 -44   2   6     3622.76     3452.80     85.37 o 
 -42   2   6       23.60      -21.19     21.19 o 
 -40   2   6      304.58      259.66     28.87 o 
 -38   2   6     1741.33     1676.48     49.47 o 
 -36   2   6    12380.19    12551.36    158.67 o 
 -34   2   6     1592.37     1546.71     37.91 o 
 -32   2   6     2579.52     2766.86     49.26 o 
 -30   2   6     2542.66     2384.41     45.98 o 
 -28   2   6     1343.11     1261.28     29.61 o 
 -26   2   6     1854.88     1871.85     37.49 o 
 -24   2   6       14.51       -6.47     12.65 o 
 -22   2   6      542.30      462.75     21.92 o 
 -20   2   6      455.99      251.79     18.24 o 
 -18   2   6     2105.28     1991.51     43.19 o 
 -16   2   6     3172.95     2845.70     50.47 o 
 -14   2   6      833.66     1025.59     27.08 o 
 -12   2   6    29008.79    31018.88    351.18 o 
 -10   2   6     6129.23     7048.07     90.15 o 
  -8   2   6     5593.56     5864.08     72.71 o 
  -6   2   6      619.82      811.85     21.25 o 
  -4   2   6     6121.76     6624.32     79.66 o 
  -2   2   6     4381.41     5834.21     69.00 o 
   0   2   6    10901.37     9592.63    104.97 o 
   2   2   6     2112.12     3022.12     41.36 o 
   4   2   6     1521.64     2008.87     30.46 o 
   6   2   6     1282.93     1099.56     24.99 o 
   8   2   6      550.06      839.14     17.85 o 
  10   2   6     1579.82     2074.77     34.36 o 
  12   2   6     3937.75     3614.80     50.76 o 
  14   2   6     3355.01     3947.17     53.80 o 
  16   2   6      420.15      483.52     17.39 o 
  18   2   6     1939.07     1525.67     31.14 o 
  20   2   6     1792.99     2083.03     37.29 o 
  22   2   6       70.18       32.28     10.05 o 
  24   2   6      236.77      262.64     24.50 o 
  26   2   6      224.68      237.69     25.80 o 
  28   2   6       71.37       56.32     16.07 o 
  30   2   6     2168.26     2116.93     50.38 o 
  32   2   6      183.57      235.34     20.99 o 
  34   2   6     4887.54     4698.78     92.30 o 
  36   2   6       42.80       80.69     18.69 o 
  38   2   6     7517.78     7457.20    131.24 o 
  40   2   6     1530.27     1620.43     49.83 o 
  42   2   6       65.70       94.10     27.26 o 
  44   2   6     2150.92     2361.93     80.18 o 
  46   2   6     7128.41     7021.59    162.55 o 
  48   2   6      355.44      469.47     40.51 o 
  50   2   6     1045.22     1068.24     56.57 o 
  52   2   6      929.36      891.48     37.43 o 
  54   2   6      890.27     1160.57     67.10 o 
  56   2   6       57.25       61.84     38.02 o 
  58   2   6      821.74      787.14     51.32 o 
  60   2   6     1259.69     1361.63     93.30 o 
  62   2   6     2146.53     2467.74    124.37 o 
 -63   3   6     1831.78     2112.36     89.67 o 
 -61   3   6      868.12      919.13     65.17 o 
 -59   3   6       18.73       84.24     42.08 o 
 -57   3   6       68.54       48.56     37.45 o 
 -55   3   6       35.64       -0.77     35.09 o 
 -53   3   6      609.15      608.74     45.87 o 
 -51   3   6       11.48      -25.28     27.05 o 
 -49   3   6      175.84      186.61     32.43 o 
 -47   3   6      374.00      347.29     35.71 o 
 -45   3   6        2.61      -12.94     29.38 o 
 -43   3   6     3086.65     3093.03     79.73 o 
 -41   3   6      193.80      306.54     30.18 o 
 -39   3   6    15366.33    14962.66    193.49 o 
 -37   3   6     3374.48     3264.85     58.51 o 
 -35   3   6       51.32      146.34     19.61 o 
 -33   3   6    13878.98    13669.57    163.89 o 
 -31   3   6     7243.60     6747.57     91.19 o 
 -29   3   6     1597.07     1621.56     42.08 o 
 -27   3   6     1189.74     1178.17     30.48 o 
 -25   3   6     2456.13     1983.88     40.96 o 
 -23   3   6      765.18      696.52     25.59 o 
 -21   3   6      715.43      546.83     24.13 o 
 -19   3   6       63.27      157.12     17.43 o 
 -17   3   6    17556.64    18041.08    231.66 o 
 -15   3   6     4429.95     3664.46     56.40 o 
 -13   3   6     2470.83     1932.41     37.00 o 
 -11   3   6      112.72       90.61     13.97 o 
  -9   3   6     9900.76    10701.48    131.74 o 
  -7   3   6       66.05       41.72     11.98 o 
  -5   3   6     7730.96     8102.40    102.52 o 
  -3   3   6    14461.17    15087.00    170.74 o 
  -1   3   6    10004.90    10603.05    123.66 o 
   1   3   6    12841.67    14480.41    157.64 o 
   3   3   6     6007.78     6084.19     73.38 o 
   5   3   6     1978.19     1493.98     31.99 o 
   7   3   6       16.82        4.95      7.68 o 
   9   3   6        1.72       15.64      7.62 o 
  11   3   6      306.76      407.69     15.79 o 
  13   3   6    43757.14    48358.50    556.63 o 
  15   3   6      222.93      210.80     13.10 o 
  17   3   6    17126.06    16882.13    212.22 o 
  19   3   6       23.83       43.68     11.70 o 
  21   3   6     2981.81     3468.92     52.67 o 
  23   3   6     1974.09     1905.48     34.63 o 
  25   3   6     7447.02     8308.02    112.48 o 
  27   3   6        8.62       31.25     14.22 o 
  29   3   6      542.20      522.95     26.60 o 
  31   3   6     8205.58     8067.70    127.57 o 
  33   3   6      654.98      589.08     28.79 o 
  35   3   6      378.69      483.42     30.82 o 
  37   3   6     3186.59     3475.27     80.58 o 
  39   3   6       78.68       89.93     23.93 o 
  41   3   6     6467.85     6634.69    155.77 o 
  43   3   6        3.02       -8.06     27.97 o 
  45   3   6      490.16      545.34     48.54 o 
  47   3   6      290.24      341.98     50.58 o 
  49   3   6        0.12       18.39     42.95 o 
  51   3   6     1349.02     1125.05     66.42 o 
  53   3   6      325.45      372.32     36.74 o 
  55   3   6      197.93      122.85     33.76 o 
  57   3   6      594.47      601.34     49.06 o 
  59   3   6       29.72       27.70     34.20 o 
  61   3   6       74.14      -17.75     56.27 o 
 -62   4   6       48.67       77.14     44.20 o 
 -60   4   6     1664.42     1797.77     83.44 o 
 -58   4   6        0.00       18.81     38.96 o 
 -56   4   6      235.29       70.58     38.92 o 
 -54   4   6     1678.70     1611.01     71.82 o 
 -52   4   6       31.23       46.14     33.36 o 
 -50   4   6      288.21      371.15     41.13 o 
 -48   4   6      725.31      873.79     46.72 o 
 -46   4   6     2103.20     2050.60     64.98 o 
 -44   4   6     1181.74     1012.26     47.97 o 
 -42   4   6        1.82      -11.14     23.82 o 
 -40   4   6        0.11        5.76     19.82 o 
 -38   4   6    13674.95    13518.65    177.85 o 
 -36   4   6       23.12       44.33     17.96 o 
 -34   4   6     4674.68     4264.26     69.44 o 
 -32   4   6    16192.18    15380.58    182.20 o 
 -30   4   6    44485.44    44772.81    488.13 o 
 -28   4   6        7.25       47.35     17.73 o 
 -26   4   6     2879.12     2979.62     53.95 o 
 -24   4   6     2682.94     2652.07     49.72 o 
 -22   4   6     1168.01     1119.49     29.23 o 
 -20   4   6     3266.57     3281.69     58.21 o 
 -18   4   6    10255.40     9490.54    127.29 o 
 -16   4   6     1747.26     2052.38     43.27 o 
 -14   4   6     3942.71     3737.34     61.38 o 
 -12   4   6     5151.12     4315.48     70.57 o 
 -10   4   6       73.23      100.12     15.40 o 
  -8   4   6     6681.57     8274.96    110.33 o 
  -6   4   6     6043.70     6449.60     89.38 o 
  -4   4   6     6481.21     6991.92     91.28 o 
  -2   4   6     4904.92     5337.32     69.00 o 
   0   4   6      304.20      289.75     14.68 o 
   2   4   6      110.36      166.29     12.28 o 
   4   4   6        1.59        1.63      7.99 o 
   6   4   6      353.40      251.81     12.48 o 
   8   4   6      894.89     1413.93     24.07 o 
  10   4   6      419.51      342.73     12.98 o 
  12   4   6     3155.60     3766.83     52.09 o 
  14   4   6       24.91       10.14      7.41 o 
  16   4   6     4401.77     4499.21     58.64 o 
  18   4   6    10047.04    10284.04    123.95 o 
  20   4   6      622.21      493.98     16.70 o 
  22   4   6     1605.03     2061.96     44.66 o 
  24   4   6    13671.61    13979.63    171.69 o 
  26   4   6    12492.62    12103.72    150.25 o 
  28   4   6     2195.21     2255.95     57.01 o 
  30   4   6     5475.20     5577.88     92.23 o 
  32   4   6      957.70     1068.82     39.60 o 
  34   4   6     3125.27     3102.96     79.79 o 
  36   4   6     3177.63     3174.69     87.15 o 
  38   4   6     2965.95     2833.19     88.80 o 
  40   4   6       13.05       23.49     27.74 o 
  42   4   6       64.92       38.77     28.92 o 
  44   4   6        0.79       -5.09     30.43 o 
  46   4   6      121.68      100.34     55.53 o 
  48   4   6      137.55       65.44     46.60 o 
  50   4   6      259.11      184.11     38.88 o 
  52   4   6      234.99      240.91     35.27 o 
  54   4   6      236.08      206.23     36.08 o 
  56   4   6     3768.34     3922.71    130.35 o 
  58   4   6       35.08       46.82     36.01 o 
  60   4   6        5.09      -11.53     55.74 o 
 -61   5   6      223.24      130.00     45.30 o 
 -59   5   6       76.94      106.72     44.68 o 
 -57   5   6      161.62      274.89     45.41 o 
 -55   5   6      332.77      290.11     45.31 o 
 -53   5   6      431.36      420.82     58.12 o 
 -51   5   6      689.73      901.09     53.64 o 
 -49   5   6      131.83       75.13     34.32 o 
 -47   5   6       20.70      -21.23     30.14 o 
 -45   5   6      852.98      851.68     50.09 o 
 -43   5   6      507.74      507.87     42.86 o 
 -41   5   6       70.55       89.46     24.45 o 
 -39   5   6      477.95      437.41     27.69 o 
 -37   5   6       31.99       14.02     17.47 o 
 -35   5   6      441.50      495.04     24.51 o 
 -33   5   6      624.15      453.82     24.17 o 
 -31   5   6     2199.23     2080.27     44.28 o 
 -29   5   6     1702.49     1590.98     38.44 o 
 -27   5   6     3590.01     3190.55     61.40 o 
 -25   5   6     1259.22     1381.11     44.32 o 
 -23   5   6      957.59      997.81     34.49 o 
 -21   5   6     1485.78     1509.36     39.65 o 
 -19   5   6     2686.47     2767.06     67.26 o 
 -17   5   6     7493.19     7039.02    105.26 o 
 -15   5   6      574.87      570.02     28.27 o 
 -13   5   6     3394.21     3249.03     59.77 o 
 -11   5   6      134.46      266.25     22.33 o 
  -9   5   6     1728.04     1961.44     46.87 o 
  -7   5   6       82.08      183.59     17.80 o 
  -5   5   6     4811.29     6046.94     89.84 o 
  -3   5   6     7442.79     7113.08    101.74 o 
  -1   5   6       17.28       12.31     11.16 o 
   1   5   6     6453.02     6698.10     81.82 o 
   3   5   6        6.37       19.96     10.08 o 
   5   5   6     5099.43     5138.67     63.53 o 
   7   5   6     3580.73     3284.22     43.60 o 
   9   5   6       41.86       13.22      8.51 o 
  11   5   6     2893.39     2289.61     34.49 o 
  13   5   6     7591.58     8493.84    107.13 o 
  15   5   6       12.37       18.60     10.81 o 
  17   5   6        0.02       14.17      8.63 o 
  19   5   6       59.57       48.77     16.30 o 
  21   5   6     7170.65     7005.67     89.84 o 
  23   5   6     2160.36     2419.38     39.58 o 
  25   5   6     1104.16     1067.19     27.13 o 
  27   5   6      678.05      859.77     24.17 o 
  29   5   6     3026.95     3433.24     60.10 o 
  31   5   6     1156.14     1080.23     41.03 o 
  33   5   6       25.72       28.06     14.56 o 
  35   5   6      617.73      626.35     24.55 o 
  37   5   6      121.63      115.47     22.19 o 
  39   5   6     4712.71     4797.28    102.61 o 
  41   5   6       24.98       23.78     17.47 o 
  43   5   6        9.25        4.68     18.32 o 
  45   5   6        6.41       -3.09     19.96 o 
  47   5   6       20.51       20.53     24.33 o 
  49   5   6        0.04      -14.93     22.62 o 
  51   5   6      477.41      636.89     44.71 o 
  53   5   6       88.87       68.44     35.37 o 
  55   5   6       71.97      157.57     79.66 o 
  57   5   6        7.38        1.09     35.08 o 
  59   5   6     1260.74     1231.90     71.22 o 
 -60   6   6      637.36      627.81     60.52 o 
 -58   6   6      229.01      292.87     50.72 o 
 -56   6   6        4.72       30.62     38.18 o 
 -54   6   6      230.05      247.55     44.26 o 
 -52   6   6      146.67      212.06     42.72 o 
 -50   6   6     1637.28     1694.28     76.65 o 
 -48   6   6      199.01      228.22     41.38 o 
 -46   6   6     1023.01     1152.48     56.69 o 
 -44   6   6      156.76      171.90     35.52 o 
 -42   6   6     3172.87     2903.33     76.41 o 
 -40   6   6      462.17      407.76     32.51 o 
 -38   6   6     1009.70     1003.68     38.08 o 
 -36   6   6      708.98      798.46     31.27 o 
 -34   6   6     3961.49     3575.38     66.89 o 
 -32   6   6    11573.70    11755.72    152.60 o 
 -30   6   6     4017.18     3686.87     65.35 o 
 -28   6   6     4324.50     4370.81     71.53 o 
 -26   6   6     5118.23     5223.05     80.36 o 
 -24   6   6     3185.00     2683.46     54.47 o 
 -22   6   6       28.66        4.71     18.91 o 
 -20   6   6      187.51      268.32     23.56 o 
 -18   6   6      815.71      733.12     30.22 o 
 -16   6   6     2789.87     3254.01     61.61 o 
 -14   6   6     4789.22     4831.67     79.60 o 
 -12   6   6     8247.38     7874.05    109.90 o 
 -10   6   6     9041.05     9116.95    123.42 o 
  -8   6   6     1688.48     1624.81     49.99 o 
  -6   6   6       77.26       81.40     15.79 o 
  -4   6   6     1777.08     2332.80     45.70 o 
  -2   6   6     1427.23     1385.54     34.61 o 
   0   6   6     4749.81     4670.82     68.07 o 
   2   6   6     1457.67     1096.52     25.21 o 
   4   6   6      600.04      415.56     18.80 o 
   6   6   6     4993.02     5175.12     62.86 o 
   8   6   6     3039.97     3319.50     46.38 o 
  10   6   6     2556.01     2108.71     33.98 o 
  12   6   6     2006.51     1817.69     31.69 o 
  14   6   6        0.20        1.38     11.79 o 
  16   6   6       34.46       66.83     12.00 o 
  18   6   6     2567.02     2483.52     41.44 o 
  20   6   6      481.62      453.36     18.69 o 
  22   6   6      315.73      314.84     15.78 o 
  24   6   6      954.24     1046.62     27.59 o 
  26   6   6     2715.01     2600.10     46.43 o 
  28   6   6       26.51       30.60     17.69 o 
  30   6   6     2559.01     2492.91     62.45 o 
  32   6   6     1206.24     1036.75     40.97 o 
  34   6   6     3626.03     3767.71     80.17 o 
  36   6   6     1134.48     1100.76     42.91 o 
  38   6   6      204.55      214.30     26.99 o 
  40   6   6     1058.54     1008.46     41.38 o 
  42   6   6       83.01       48.93     22.49 o 
  44   6   6     1180.24     1198.16     49.87 o 
  46   6   6     1419.87     1749.16     60.53 o 
  48   6   6       16.77       41.78     24.79 o 
  50   6   6       63.44       63.55     27.49 o 
  52   6   6      614.61      793.91     43.04 o 
  54   6   6      269.52      308.84     42.05 o 
  56   6   6      422.37      528.27     49.18 o 
  58   6   6      270.16      244.52     43.63 o 
 -59   7   6      215.50      230.53     50.85 o 
 -57   7   6      128.01       37.44     41.59 o 
 -55   7   6       72.64        5.64     39.04 o 
 -53   7   6      323.09      506.51     52.17 o 
 -51   7   6       94.18       68.03     38.81 o 
 -49   7   6      805.82      895.97     54.88 o 
 -47   7   6      337.69      193.53     39.96 o 
 -45   7   6     1157.00     1132.41     57.23 o 
 -43   7   6       67.86      108.90     30.83 o 
 -41   7   6     4904.44     4567.42     95.59 o 
 -39   7   6      536.46      440.24     35.11 o 
 -37   7   6      260.66      186.34     30.01 o 
 -35   7   6      650.76      600.83     31.04 o 
 -33   7   6     6630.78     6752.65    103.63 o 
 -31   7   6       17.87       38.12     20.58 o 
 -29   7   6     2070.59     2157.93     52.13 o 
 -27   7   6      454.61      462.73     28.39 o 
 -25   7   6     9044.81     9060.76    141.16 o 
 -23   7   6      322.92      219.80     26.33 o 
 -21   7   6     2345.51     2683.18     61.43 o 
 -19   7   6      110.44      144.67     23.41 o 
 -17   7   6        7.33       -5.74     20.04 o 
 -15   7   6    11726.45    11174.33    163.20 o 
 -13   7   6     8826.14     9412.51    140.73 o 
 -11   7   6      198.37      388.81     26.51 o 
  -9   7   6       54.80       85.72     18.89 o 
  -7   7   6     1375.78     1361.42     37.00 o 
  -5   7   6      565.01      658.67     27.69 o 
  -3   7   6        1.68        4.48     15.15 o 
  -1   7   6     1881.59     1929.39     49.73 o 
   1   7   6     1144.47     1121.83     35.36 o 
   3   7   6     1043.16      986.28     31.46 o 
   5   7   6      437.65      502.57     25.30 o 
   7   7   6      273.34      356.18     15.67 o 
   9   7   6    11237.30    11463.21    135.10 o 
  11   7   6      372.95      604.28     18.70 o 
  13   7   6     1834.26     1688.58     38.09 o 
  15   7   6      186.32      287.19     18.53 o 
  17   7   6     1682.74     1480.99     35.62 o 
  19   7   6     1407.95     1419.76     42.69 o 
  21   7   6      846.08      858.57     25.42 o 
  23   7   6      560.10      784.60     27.87 o 
  25   7   6     6945.54     6625.53    109.12 o 
  27   7   6     2193.72     2299.94     51.76 o 
  29   7   6     2217.48     2365.32     51.43 o 
  31   7   6     5982.02     5635.73    102.51 o 
  33   7   6        2.06       17.86     22.67 o 
  35   7   6     5961.02     5613.64    120.95 o 
  37   7   6       48.72       40.74     24.04 o 
  39   7   6     3818.26     3747.96    118.95 o 
  41   7   6      222.13      165.22     27.86 o 
  43   7   6     2904.14     2754.51    106.92 o 
  45   7   6        0.01       14.04     26.07 o 
  47   7   6        2.14       11.43     26.46 o 
  49   7   6        0.17      -25.73     25.73 o 
  51   7   6      169.05      161.40     34.12 o 
  53   7   6      197.35      242.21     48.01 o 
  55   7   6      660.46      767.11     77.24 o 
  57   7   6      760.31      858.02     61.18 o 
 -56   8   6        5.99       39.92     42.39 o 
 -54   8   6      884.96      923.73     63.97 o 
 -52   8   6      219.08      278.46     46.71 o 
 -50   8   6      243.24      294.03     51.83 o 
 -48   8   6     1328.73     1365.27     63.73 o 
 -46   8   6       31.00      -31.59     31.59 o 
 -44   8   6       10.34        9.48     29.01 o 
 -42   8   6      152.92      125.97     32.51 o 
 -40   8   6      101.44       98.46     29.38 o 
 -38   8   6       84.42      102.55     30.59 o 
 -36   8   6      176.46      271.40     32.36 o 
 -34   8   6       18.95       25.04     24.57 o 
 -32   8   6      394.43      389.78     28.31 o 
 -30   8   6      453.68      538.36     30.88 o 
 -28   8   6     3590.08     3366.37     72.85 o 
 -26   8   6     2331.24     2113.76     55.78 o 
 -24   8   6      884.65      891.26     37.53 o 
 -22   8   6    10179.53     9569.57    147.57 o 
 -20   8   6      344.26      466.79     30.58 o 
 -18   8   6      986.06      864.45     40.65 o 
 -16   8   6     1473.85     1546.19     46.35 o 
 -14   8   6     1654.84     1502.46     46.07 o 
 -12   8   6      951.49      907.79     37.70 o 
 -10   8   6      750.34      914.52     34.45 o 
  -8   8   6     1444.35     1149.38     37.11 o 
  -6   8   6      780.97      817.26     31.64 o 
  -4   8   6        5.96        9.29     17.72 o 
  -2   8   6       95.41      201.15     21.07 o 
   0   8   6      386.45      420.08     24.50 o 
   2   8   6     6227.75     6380.43     97.01 o 
   4   8   6        3.13       -8.37     14.93 o 
   6   8   6       67.05       72.01     10.95 o 
   8   8   6      255.82      253.33     17.66 o 
  10   8   6      510.63      503.59     21.06 o 
  12   8   6      805.12      804.38     22.64 o 
  14   8   6       85.55       80.81     14.00 o 
  16   8   6     3864.38     3613.77     58.11 o 
  18   8   6     1798.57     1577.65     44.79 o 
  20   8   6     6287.28     5777.99     95.61 o 
  22   8   6       98.41      211.53     24.01 o 
  24   8   6     1381.13     1460.80     46.42 o 
  26   8   6     7122.71     6499.08    118.17 o 
  28   8   6     1987.86     1952.44     53.36 o 
  30   8   6       40.42        6.01     19.84 o 
  32   8   6      201.17      161.34     23.47 o 
  34   8   6      949.35     1020.53     46.27 o 
  36   8   6      219.51      243.11     33.09 o 
  38   8   6      951.18      753.46     44.66 o 
  40   8   6     3069.45     2567.95     81.35 o 
  42   8   6     2844.89     2888.02    108.23 o 
  44   8   6        5.50       10.69     27.91 o 
  46   8   6     2506.43     2552.58    106.07 o 
  48   8   6      183.44      177.96     34.28 o 
  50   8   6     1067.65     1013.21     53.94 o 
  52   8   6       19.49       18.14     30.89 o 
  54   8   6      402.56      262.00     38.56 o 
  56   8   6      809.07      806.19     63.11 o 
 -55   9   6        7.18      -40.32     40.32 o 
 -53   9   6      121.91       93.20     44.43 o 
 -51   9   6      121.60       94.61     41.53 o 
 -49   9   6       11.11        1.27     38.33 o 
 -47   9   6      978.75      829.50     55.54 o 
 -45   9   6      204.58      211.44     40.17 o 
 -43   9   6     1162.74      998.92     51.98 o 
 -41   9   6      903.80      963.07     57.30 o 
 -39   9   6     1113.37     1064.50     52.07 o 
 -37   9   6      249.68      200.96     34.22 o 
 -35   9   6        2.51      -12.76     25.49 o 
 -33   9   6     1107.73     1149.51     48.23 o 
 -31   9   6     6410.67     6183.86    110.45 o 
 -29   9   6     1530.34     1235.69     45.67 o 
 -27   9   6     8617.32     8657.99    139.77 o 
 -25   9   6      272.97      342.65     30.22 o 
 -23   9   6    14711.95    14135.15    216.80 o 
 -21   9   6     5319.99     5511.28     98.87 o 
 -19   9   6      201.61      167.27     25.14 o 
 -17   9   6     1336.73     1280.11     43.00 o 
 -15   9   6      211.97      256.10     26.79 o 
 -13   9   6      950.72      801.77     35.42 o 
 -11   9   6     2075.28     2111.16     58.20 o 
  -9   9   6       51.87       53.13     21.72 o 
  -7   9   6     1305.66     1153.59     38.42 o 
  -5   9   6      657.85      609.47     30.27 o 
  -3   9   6     3607.72     3120.18     63.05 o 
  -1   9   6      484.84      432.52     26.89 o 
   1   9   6     1004.20      926.41     32.99 o 
   3   9   6      291.40      305.85     23.42 o 
   5   9   6      185.13      120.47     19.79 o 
   7   9   6     1578.33     1619.41     56.87 o 
   9   9   6     1874.14     1819.95     42.71 o 
  11   9   6     2162.96     2266.51     50.51 o 
  13   9   6     5949.78     6147.56     94.14 o 
  15   9   6     1778.85     1350.34     37.09 o 
  17   9   6    10804.56    10240.54    141.62 o 
  19   9   6      767.30      797.40     34.31 o 
  21   9   6     6170.57     6078.08    113.81 o 
  23   9   6     2466.86     2448.47     79.16 o 
  25   9   6     4137.19     4076.77     91.89 o 
  27   9   6     3782.42     3760.32     86.98 o 
  29   9   6      846.64      795.48     39.12 o 
  31   9   6       88.50      110.58     24.69 o 
  33   9   6      134.16      108.06     28.44 o 
  35   9   6      502.66      377.97     30.96 o 
  37   9   6        1.34       17.11     28.67 o 
  39   9   6      231.39      269.92     43.30 o 
  41   9   6     1801.55     1633.55     79.67 o 
  43   9   6      152.02      158.45     34.42 o 
  45   9   6       66.04       30.13     38.84 o 
  47   9   6      272.74      268.43     39.41 o 
  49   9   6     1163.95      955.91     58.32 o 
  51   9   6       19.93        1.30     40.13 o 
  53   9   6      699.65      771.16     52.95 o 
 -52  10   6      376.65      384.84     52.31 o 
 -50  10   6      179.24      138.29     51.33 o 
 -48  10   6       54.78      109.12     42.78 o 
 -46  10   6        4.47       49.05     35.41 o 
 -44  10   6        4.06      -31.46     31.46 o 
 -42  10   6      939.84     1058.65     64.42 o 
 -40  10   6      207.01      120.23     37.57 o 
 -38  10   6      102.31       99.46     32.44 o 
 -36  10   6       35.36       82.30     30.57 o 
 -34  10   6      264.21      266.07     36.77 o 
 -32  10   6      727.05      792.13     41.59 o 
 -30  10   6      678.24      698.81     39.75 o 
 -28  10   6     5237.58     4734.52     88.42 o 
 -26  10   6       88.36      156.47     25.75 o 
 -24  10   6      674.94      659.88     35.97 o 
 -22  10   6      243.02      249.70     27.72 o 
 -20  10   6      974.33      932.16     38.03 o 
 -18  10   6      414.35      461.54     30.60 o 
 -16  10   6     2879.55     2778.93     61.45 o 
 -14  10   6     3158.54     3027.02     64.13 o 
 -12  10   6      485.98      599.56     31.24 o 
 -10  10   6     3473.72     3332.95     91.33 o 
  -8  10   6     1434.48     1183.74     40.87 o 
  -6  10   6     9099.07     8882.65    137.50 o 
  -4  10   6     1970.89     2076.27     52.31 o 
  -2  10   6     1995.83     1688.21     66.19 o 
   0  10   6     5492.71     5330.41     98.25 o 
   2  10   6     3077.17     3206.30     67.14 o 
   4  10   6      304.15      308.65     26.05 o 
   6  10   6      452.57      443.41     29.13 o 
   8  10   6      331.92      409.24     29.32 o 
  10  10   6     5874.34     6093.89    107.92 o 
  12  10   6      533.44      395.08     30.67 o 
  14  10   6     4372.69     4015.12     79.40 o 
  16  10   6     4708.04     4401.33     77.90 o 
  18  10   6      659.49      591.37     26.39 o 
  20  10   6      335.87      460.39     35.88 o 
  22  10   6      716.76      580.04     38.07 o 
  24  10   6      992.15     1050.37     49.86 o 
  26  10   6     2064.66     1937.66     61.92 o 
  28  10   6     1883.65     2039.62     62.87 o 
  30  10   6      161.68      124.10     28.25 o 
  32  10   6      653.84      621.00     41.86 o 
  34  10   6     1856.60     1528.30     75.60 o 
  36  10   6      271.01      231.04     31.71 o 
  38  10   6      880.82     1023.85     46.88 o 
  40  10   6     1144.58     1241.30     61.79 o 
  42  10   6      197.82      236.48     38.65 o 
  44  10   6      401.75      375.91     43.19 o 
  46  10   6      266.82      304.07     53.11 o 
  48  10   6      101.21      121.32     37.37 o 
  50  10   6      500.28      504.30     56.43 o 
  52  10   6      105.89       77.14     40.92 o 
 -51  11   6       84.47      183.79     60.60 o 
 -49  11   6       73.66       26.88     42.09 o 
 -47  11   6      450.44      389.96     52.86 o 
 -45  11   6     1275.27     1200.08     71.42 o 
 -43  11   6       11.43        2.92     35.83 o 
 -41  11   6     3949.97     4415.03    116.42 o 
 -39  11   6      400.52      411.60     46.71 o 
 -37  11   6      177.12      105.78     31.46 o 
 -35  11   6        9.17      -13.79     27.50 o 
 -33  11   6     1210.42     1188.65     52.29 o 
 -31  11   6     1965.03     2024.96     61.04 o 
 -29  11   6     1169.59     1329.64     50.02 o 
 -27  11   6       24.42       62.54     25.30 o 
 -25  11   6      140.25      138.98     30.80 o 
 -23  11   6       84.16       88.04     24.94 o 
 -21  11   6      734.00      723.08     36.28 o 
 -19  11   6      728.15      756.28     36.44 o 
 -17  11   6     4836.29     4898.45     95.98 o 
 -15  11   6      159.27      140.70     24.56 o 
 -13  11   6        0.69       -9.78     20.67 o 
 -11  11   6      493.81      309.60     27.23 o 
  -9  11   6      301.67      221.75     25.60 o 
  -7  11   6     1015.62      877.08     35.40 o 
  -5  11   6      889.60      872.95     34.78 o 
  -3  11   6     3836.50     3321.94     74.83 o 
  -1  11   6      326.93      220.77     27.54 o 
   1  11   6     6164.97     7092.45    129.05 o 
   3  11   6      278.60      367.16     24.84 o 
   5  11   6      305.77      228.82     28.36 o 
   7  11   6      271.32      247.23     28.06 o 
   9  11   6       17.56      -18.29     21.36 o 
  11  11   6      295.40      287.43     28.06 o 
  13  11   6     2201.46     1999.91     58.15 o 
  15  11   6      482.80      475.73     30.45 o 
  17  11   6     5102.18     4920.63     99.38 o 
  19  11   6      312.53      303.45     32.71 o 
  21  11   6      162.44      115.49     30.45 o 
  23  11   6     1830.54     1572.64     60.32 o 
  25  11   6      466.32      443.54     37.16 o 
  27  11   6     1210.67     1038.02     48.62 o 
  29  11   6       16.71      -25.01     25.01 o 
  31  11   6      793.71      666.00     44.71 o 
  33  11   6       50.85        9.88     28.43 o 
  35  11   6     1093.63     1093.02     52.36 o 
  37  11   6      255.06      269.61     34.70 o 
  39  11   6       12.15       18.24     27.08 o 
  41  11   6      505.53      579.54     51.00 o 
  43  11   6       11.14       24.28     33.89 o 
  45  11   6      151.71      165.45     40.04 o 
  47  11   6       85.07       61.28     38.24 o 
  49  11   6       38.69      -11.98     38.62 o 
 -48  12   6       61.67       53.21     43.71 o 
 -46  12   6       85.55       92.43     44.63 o 
 -44  12   6      611.79      589.67     59.35 o 
 -42  12   6      128.57       84.96     40.59 o 
 -40  12   6      203.09      187.94     43.17 o 
 -38  12   6      105.36      165.76     37.96 o 
 -36  12   6       78.30      148.69     34.34 o 
 -34  12   6      474.19      563.27     43.59 o 
 -32  12   6      602.54      687.66     45.27 o 
 -30  12   6       38.09       70.23     31.11 o 
 -28  12   6     1038.58     1036.57     58.30 o 
 -26  12   6      495.93      456.83     34.16 o 
 -24  12   6      225.72      246.44     30.37 o 
 -22  12   6       42.75       54.67     25.37 o 
 -20  12   6      492.90      489.21     34.04 o 
 -18  12   6      289.64      314.58     30.77 o 
 -16  12   6      151.97      156.11     26.74 o 
 -14  12   6      194.64      235.89     27.91 o 
 -12  12   6      248.93      254.23     30.02 o 
 -10  12   6     4857.08     4596.86     84.73 o 
  -8  12   6      255.03      223.57     26.23 o 
  -6  12   6        3.82       38.45     23.06 o 
  -4  12   6     1502.18     1594.77     48.37 o 
  -2  12   6     8917.06     9442.77    154.98 o 
   0  12   6      295.41      311.92     33.29 o 
   2  12   6      776.17      599.08     38.81 o 
   4  12   6      425.53      301.01     31.06 o 
   6  12   6     3891.01     4014.48     87.00 o 
   8  12   6     2424.07     2467.97     64.98 o 
  10  12   6     2386.75     2354.78     62.89 o 
  12  12   6      182.55      164.30     26.81 o 
  14  12   6       87.75       95.28     26.05 o 
  16  12   6      243.98      229.53     31.89 o 
  18  12   6        0.05       -2.58     24.72 o 
  20  12   6      324.95      377.21     32.02 o 
  22  12   6      236.10      184.69     35.30 o 
  24  12   6      247.90      297.41     36.00 o 
  26  12   6     2003.80     1979.31     67.59 o 
  28  12   6      874.83      885.85     69.95 o 
  30  12   6      230.94      241.52     35.39 o 
  32  12   6      371.47      351.77     40.08 o 
  34  12   6      180.92      119.66     33.90 o 
  36  12   6       15.77       31.39     34.93 o 
  38  12   6      491.24      426.76     41.50 o 
  40  12   6      271.87      271.57     37.77 o 
  42  12   6      113.19      192.41     42.87 o 
  44  12   6       79.54       80.97     40.57 o 
  46  12   6       18.95       25.60     41.97 o 
 -43  13   6      540.03      540.70     55.00 o 
 -41  13   6      390.42      503.09     50.01 o 
 -39  13   6       48.80       46.20     37.21 o 
 -37  13   6      455.95      525.24     48.76 o 
 -35  13   6      342.18      402.20     45.43 o 
 -33  13   6        9.64       40.10     32.51 o 
 -31  13   6      354.84      467.60     42.00 o 
 -29  13   6       29.84       69.20     30.76 o 
 -27  13   6       10.07       -0.58     28.49 o 
 -25  13   6     2405.52     2501.69     78.21 o 
 -23  13   6       16.33       39.23     26.46 o 
 -21  13   6      180.11      172.55     29.36 o 
 -19  13   6     1340.84     1324.05     47.81 o 
 -17  13   6      742.74      857.77     40.86 o 
 -15  13   6     2209.57     2137.34     58.24 o 
 -13  13   6        0.86       29.89     24.66 o 
 -11  13   6      516.09      637.20     36.27 o 
  -9  13   6        0.00       16.47     23.30 o 
  -7  13   6     1333.48     1426.34     51.60 o 
  -5  13   6        1.32      -24.68     24.68 o 
  -3  13   6        6.30      -18.41     23.63 o 
  -1  13   6      358.42      430.80     37.30 o 
   1  13   6     1143.00     1032.77     48.22 o 
   3  13   6      972.31      950.75     52.46 o 
   5  13   6      779.70      769.69     41.29 o 
   7  13   6       64.96      -17.38     24.33 o 
   9  13   6       67.91       55.70     25.78 o 
  11  13   6      504.28      342.83     34.79 o 
  13  13   6        1.96       17.11     29.60 o 
  15  13   6      483.01      498.40     38.95 o 
  17  13   6      806.29      766.75     44.37 o 
  19  13   6      287.18      221.28     31.36 o 
  21  13   6        2.85        6.84     24.50 o 
  23  13   6      581.67      609.44     47.44 o 
  25  13   6      304.27      374.29     40.31 o 
  27  13   6      392.26      391.86     40.52 o 
  29  13   6      543.09      663.52     47.32 o 
  31  13   6      889.45      881.42     54.98 o 
  33  13   6        3.43      -26.41     32.09 o 
  35  13   6      227.47      169.50     37.27 o 
  37  13   6       94.04       27.82     33.52 o 
  39  13   6       28.49      -33.82     33.82 o 
  41  13   6      833.76     1032.05     57.17 o 
  43  13   6        2.58       24.53     44.71 o 
 -40  14   6      126.65      179.48     43.72 o 
 -38  14   6      312.72      335.79     47.53 o 
 -36  14   6     1840.98     1729.61     72.95 o 
 -34  14   6       92.71      131.12     40.12 o 
 -32  14   6      366.89      426.67     44.47 o 
 -30  14   6      575.78      558.51     45.31 o 
 -28  14   6      467.71      614.52     45.99 o 
 -26  14   6        2.30       57.56     32.60 o 
 -24  14   6      953.20     1066.50     50.63 o 
 -22  14   6        6.48      -22.38     27.88 o 
 -20  14   6     2207.17     1969.93     59.59 o 
 -18  14   6       64.30      141.95     29.61 o 
 -16  14   6       97.75      122.05     28.75 o 
 -14  14   6      216.04      248.27     31.61 o 
 -12  14   6      513.94      541.21     41.30 o 
 -10  14   6      360.63      357.14     36.24 o 
  -8  14   6       29.49       30.28     27.64 o 
  -6  14   6       53.95       -0.50     26.54 o 
  -4  14   6      145.87       71.88     27.64 o 
  -2  14   6      377.28      330.90     42.49 o 
   0  14   6      260.69      346.94     38.16 o 
   2  14   6        5.60       -2.19     27.41 o 
   4  14   6       33.05      -10.83     27.18 o 
   6  14   6        0.56      -10.31     26.70 o 
   8  14   6       74.60       38.94     29.16 o 
  10  14   6       95.37       58.26     29.77 o 
  12  14   6      166.35      161.66     33.83 o 
  14  14   6      728.40      781.64     47.54 o 
  16  14   6       26.65        9.26     36.30 o 
  18  14   6       25.65       22.70     29.22 o 
  20  14   6       90.68       78.89     37.02 o 
  22  14   6      262.90      237.01     41.10 o 
  24  14   6      332.43      258.47     41.99 o 
  26  14   6       44.43       81.68     35.47 o 
  28  14   6      434.17      538.96     47.14 o 
  30  14   6       76.35      112.96     38.44 o 
  32  14   6      127.92      115.45     38.63 o 
  34  14   6       51.56        9.19     35.73 o 
  36  14   6        4.94       33.42     35.88 o 
  38  14   6      150.64      125.47     39.92 o 
 -35  15   6      352.94      382.35     49.62 o 
 -33  15   6       24.22       -6.54     38.25 o 
 -31  15   6      664.96      718.76     51.63 o 
 -29  15   6        4.87      -22.48     33.01 o 
 -27  15   6       76.15      147.98     38.08 o 
 -25  15   6      285.40      290.59     41.26 o 
 -23  15   6      420.38      429.67     43.11 o 
 -21  15   6       11.39       18.46     35.01 o 
 -19  15   6     1862.88     1835.16     78.36 o 
 -17  15   6     2640.19     2993.27     88.22 o 
 -15  15   6        0.02       34.80     31.75 o 
 -13  15   6      433.96      346.62     38.07 o 
 -11  15   6      594.53      598.33     42.98 o 
  -9  15   6      675.62      705.84     44.06 o 
  -7  15   6     1201.94     1186.56     51.21 o 
  -5  15   6      447.44      440.81     37.62 o 
  -3  15   6       73.43       49.06     34.28 o 
  -1  15   6     1425.63     1460.24     60.78 o 
   1  15   6      405.36      444.53     42.50 o 
   3  15   6      580.07      623.68     45.74 o 
   5  15   6      355.44      372.96     39.97 o 
   7  15   6      703.78      771.51     50.92 o 
   9  15   6      994.98     1201.56     55.89 o 
  11  15   6      265.60      260.27     39.61 o 
  13  15   6     1240.83     1277.96     68.58 o 
  15  15   6      439.09      385.54     42.59 o 
  17  15   6      768.32      610.77     47.32 o 
  19  15   6      312.76      338.20     40.54 o 
  21  15   6       73.88       75.33     31.70 o 
  23  15   6       59.67      -36.14     36.14 o 
  25  15   6      782.44      788.65     59.11 o 
  27  15   6      282.76      444.88     66.35 o 
  29  15   6      374.82      372.66     53.29 o 
  31  15   6       10.14       30.17     38.48 o 
  33  15   6      335.75      358.57     48.53 o 
  35  15   6     1179.39     1257.75    186.16 o 
 -28  16   6        5.54       32.13     42.73 o 
 -26  16   6      772.09      872.10     62.95 o 
 -24  16   6       96.86       65.93     40.83 o 
 -22  16   6     2396.95     2468.54     90.46 o 
 -20  16   6        0.68      -36.11     36.11 o 
 -18  16   6        9.40       -0.48     35.79 o 
 -16  16   6     1780.18     2311.90     79.40 o 
 -14  16   6     1430.66     1598.87     67.46 o 
 -12  16   6       94.66       87.96     34.09 o 
 -10  16   6       94.13       68.20     32.77 o 
  -8  16   6        7.79       40.16     31.42 o 
  -6  16   6        0.00      -28.86     28.86 o 
  -4  16   6       27.42       57.96     29.88 o 
  -2  16   6     1061.10     1075.19     57.19 o 
   0  16   6       15.68       42.94     33.77 o 
   2  16   6      808.74      757.88     55.09 o 
   4  16   6      263.21      406.03     46.35 o 
   6  16   6       36.89       -6.57     35.06 o 
   8  16   6      405.76      361.24     45.46 o 
  10  16   6       97.40      104.01     38.10 o 
  12  16   6        9.26       10.39     34.49 o 
  14  16   6      546.90      658.73     97.94 o 
  16  16   6       42.33       75.02     35.76 o 
  18  16   6      985.77     1033.43     57.30 o 
  20  16   6     2995.12     2677.31     85.29 o 
  22  16   6      111.92       81.91     46.00 o 
  24  16   6        8.42      -19.85     39.94 o 
  26  16   6        0.42      -17.69     40.10 o 
  28  16   6      423.02      423.28     53.83 o 
 -21  17   6      643.22      654.28     58.84 o 
 -19  17   6      446.37      501.88     55.01 o 
 -17  17   6      100.97       75.97     42.62 o 
 -15  17   6      115.46      134.24     41.38 o 
 -13  17   6        0.24      -35.87     35.87 o 
 -11  17   6      385.00      446.81     47.94 o 
  -9  17   6       70.35      102.21     37.39 o 
  -7  17   6      150.99      170.66     36.47 o 
  -5  17   6      402.19      267.67     49.16 o 
  -3  17   6       55.09       35.24     37.03 o 
  -1  17   6       17.35      -34.15     36.42 o 
   1  17   6       27.92       11.15     37.19 o 
   3  17   6      107.36       62.77     45.13 o 
   5  17   6      923.76      942.57     66.19 o 
   7  17   6      589.75      658.62     86.46 o 
   9  17   6       88.00       15.29     38.19 o 
  11  17   6       28.66       31.21     38.83 o 
  13  17   6      102.56       39.53     39.95 o 
  15  17   6      404.66      487.15     50.24 o 
  17  17   6      673.16      736.25     55.27 o 
  19  17   6      409.77      334.67     44.75 o 
  -4  18   6      176.02      182.64    119.10 o 
  -2  18   6      732.82      797.70     67.50 o 
   0  18   6      914.30     1013.59     83.39 o 
   2  18   6      408.65      415.16     62.11 o 
 -61   1   7      313.55      407.28     55.86 o 
 -59   1   7      199.26      222.52     46.40 o 
 -57   1   7       32.86       40.89     34.72 o 
 -55   1   7      572.45      698.77     48.97 o 
 -53   1   7      698.56      623.87     47.51 o 
 -51   1   7      481.88      627.33     50.91 o 
 -49   1   7      394.55      319.46     38.33 o 
 -47   1   7       22.58       18.02     29.62 o 
 -45   1   7      225.44      214.69     40.01 o 
 -43   1   7       20.93       30.15     27.24 o 
 -41   1   7     4550.17     4451.93     93.10 o 
 -39   1   7     1470.83     1543.38     43.38 o 
 -37   1   7     5133.07     5020.20     84.16 o 
 -35   1   7     1026.56     1041.38     34.34 o 
 -33   1   7      251.62      303.44     24.08 o 
 -31   1   7     9246.87     9431.15    126.64 o 
 -29   1   7     6401.57     6156.80     90.70 o 
 -27   1   7       20.50       59.03     18.76 o 
 -25   1   7     6232.69     5568.43     86.45 o 
 -23   1   7    11154.51    11330.54    150.65 o 
 -21   1   7      333.24      324.60     22.06 o 
 -19   1   7     8972.06     9330.19    126.66 o 
 -17   1   7      355.55      248.35     19.52 o 
 -15   1   7     5773.86     5409.94     76.89 o 
 -13   1   7      202.28       89.79     14.33 o 
 -11   1   7      723.42      886.25     26.95 o 
  -9   1   7     3174.09     3802.93     58.03 o 
  -7   1   7     3825.72     4462.26     62.48 o 
  -5   1   7     6387.34     6961.15     87.98 o 
  -3   1   7      868.88      934.38     24.20 o 
  -1   1   7     1549.80     1759.15     30.83 o 
   1   1   7     1393.37     1749.02     30.16 o 
   3   1   7     4773.60     4917.98     60.78 o 
   5   1   7      606.41      799.31     18.84 o 
   7   1   7     2168.21     2243.38     38.02 o 
   9   1   7      167.72      289.02     11.71 o 
  11   1   7      417.61      791.31     20.03 o 
  13   1   7      137.38      324.49     16.53 o 
  15   1   7      599.65      458.06     18.37 o 
  17   1   7     4837.88     5191.37     74.08 o 
  19   1   7      227.19      580.16     19.51 o 
  21   1   7      148.75      161.05     14.51 o 
  23   1   7     1851.89     2103.74     38.27 o 
  25   1   7      422.53      463.78     17.51 o 
  27   1   7     3436.46     3151.69     49.99 o 
  29   1   7     1348.49     1333.69     31.91 o 
  31   1   7        4.07       25.34     17.67 o 
  33   1   7     1480.94     1507.03     43.65 o 
  35   1   7     1243.19     1177.08     38.99 o 
  37   1   7      337.40      303.42     27.84 o 
  39   1   7      193.36      200.86     29.63 o 
  41   1   7       40.76       25.89     19.28 o 
  43   1   7        0.89      -18.42     18.42 o 
  45   1   7      185.53      132.14     26.69 o 
  47   1   7     3084.71     3384.52     85.75 o 
  49   1   7     2499.47     2706.76     76.59 o 
  51   1   7      145.63      103.84     23.06 o 
  53   1   7     3593.46     3478.31    108.53 o 
  55   1   7      224.84      266.80     30.64 o 
  57   1   7      253.78      220.65     45.13 o 
  59   1   7      110.25        2.56     45.40 o 
  61   1   7      684.12      788.23     66.22 o 
 -62   2   7       81.75       45.60     39.44 o 
 -60   2   7      155.19      244.15     45.15 o 
 -58   2   7      146.48      114.96     38.27 o 
 -56   2   7      375.69      331.59     41.15 o 
 -54   2   7       12.38       34.30     35.23 o 
 -52   2   7      396.98      263.70     41.78 o 
 -50   2   7      310.56      321.80     41.90 o 
 -48   2   7        0.01       -8.75     31.69 o 
 -46   2   7       12.31       16.95     30.78 o 
 -44   2   7      176.30      208.80     36.31 o 
 -42   2   7        6.39      -17.24     24.51 o 
 -40   2   7    10119.04     9754.99    151.86 o 
 -38   2   7     6201.34     5820.88     93.80 o 
 -36   2   7     7086.24     6972.91    106.31 o 
 -34   2   7      350.44      308.58     25.53 o 
 -32   2   7       19.00       -2.10     18.80 o 
 -30   2   7     1072.42      930.74     33.09 o 
 -28   2   7      289.23      159.62     21.06 o 
 -26   2   7       45.79        9.37     17.30 o 
 -24   2   7      214.17      166.35     19.92 o 
 -22   2   7      502.88      561.51     26.19 o 
 -20   2   7     2367.64     2137.77     43.60 o 
 -18   2   7     1025.22      786.74     25.88 o 
 -16   2   7     1736.65     2112.26     54.30 o 
 -14   2   7     4362.61     4459.86     69.50 o 
 -12   2   7       25.14       27.64     12.99 o 
 -10   2   7      400.71      413.01     19.61 o 
  -8   2   7      346.87      278.49     16.79 o 
  -6   2   7    42367.62    44044.67    475.59 o 
  -4   2   7      164.01      140.28     13.89 o 
  -2   2   7     6705.71     6419.90     96.96 o 
   0   2   7     7154.24     7663.93     85.65 o 
   2   2   7     5683.53     6647.96     82.53 o 
   4   2   7     6304.51     6220.98     73.07 o 
   6   2   7     5869.82     5834.49     73.95 o 
   8   2   7     1568.31     2128.90     32.02 o 
  10   2   7     3843.15     4263.48     54.44 o 
  12   2   7      184.36      241.68     16.64 o 
  14   2   7        9.22       17.58      9.45 o 
  16   2   7       10.60        3.14     12.10 o 
  18   2   7     2196.93     2550.50     44.53 o 
  20   2   7        3.84       33.11     12.07 o 
  22   2   7     2439.16     2860.60     47.58 o 
  24   2   7     5653.66     5764.72     80.83 o 
  26   2   7      399.00      376.46     16.74 o 
  28   2   7      952.06     1029.99     23.91 o 
  30   2   7     1059.27     1222.93     41.13 o 
  32   2   7      377.65      469.71     28.22 o 
  34   2   7      722.69      658.82     36.23 o 
  36   2   7       53.77       -6.61     19.27 o 
  38   2   7     4869.10     4395.62     89.41 o 
  40   2   7       15.22       -6.84     20.15 o 
  42   2   7     3596.32     3630.36     88.58 o 
  44   2   7       21.94       24.05     25.20 o 
  46   2   7     1642.43     1682.75     58.74 o 
  48   2   7        7.13       -2.06     25.48 o 
  50   2   7     2078.52     2183.23     75.35 o 
  52   2   7      654.63      800.44     49.07 o 
  54   2   7      536.87      373.92     49.72 o 
  56   2   7     2378.97     2271.10     99.34 o 
  58   2   7      826.91      881.42     66.41 o 
  60   2   7      628.28      686.46     62.78 o 
 -61   3   7       97.18       65.62     47.34 o 
 -59   3   7       27.63       41.53     43.97 o 
 -57   3   7       11.80        8.19     34.83 o 
 -55   3   7       10.17      -21.08     31.46 o 
 -53   3   7      243.16      120.76     34.47 o 
 -51   3   7       43.66       35.58     30.55 o 
 -49   3   7      327.87      294.07     40.97 o 
 -47   3   7      448.40      464.65     44.00 o 
 -45   3   7     2669.35     2599.53    109.24 o 
 -43   3   7      956.03      859.72     46.12 o 
 -41   3   7     6308.99     6010.55    114.01 o 
 -39   3   7       30.86       76.90     23.18 o 
 -37   3   7     2160.03     2342.80     67.67 o 
 -35   3   7      748.22      822.59     33.30 o 
 -33   3   7    11312.56    10308.81    143.18 o 
 -31   3   7     7326.72     6783.70     97.26 o 
 -29   3   7     2403.61     2295.47     47.03 o 
 -27   3   7       40.76       41.21     16.46 o 
 -25   3   7      219.48      272.10     22.23 o 
 -23   3   7      274.83      329.40     22.51 o 
 -21   3   7      293.24      205.54     20.80 o 
 -19   3   7      716.24      773.72     30.14 o 
 -17   3   7     1135.69     1135.45     31.84 o 
 -15   3   7      630.93      548.17     22.10 o 
 -13   3   7     1654.87     1780.42     38.46 o 
 -11   3   7     3688.57     3861.90     62.35 o 
  -9   3   7     2457.37     2353.90     44.86 o 
  -7   3   7       79.80       32.46     13.06 o 
  -5   3   7     1596.18     1927.63     36.62 o 
  -3   3   7     4017.36     4378.70     61.54 o 
  -1   3   7     3653.37     4085.52     56.05 o 
   1   3   7      121.91       31.98     10.76 o 
   3   3   7      869.00      624.47     18.83 o 
   5   3   7      334.42      247.63     12.40 o 
   7   3   7     8515.61     7923.88     89.74 o 
   9   3   7     1220.97     1223.43     23.61 o 
  11   3   7     5843.90     6431.92     87.24 o 
  13   3   7      363.65      274.74     14.31 o 
  15   3   7     1594.32     1813.89     46.03 o 
  17   3   7     1118.06      829.60     29.14 o 
  19   3   7       72.81       15.79     13.89 o 
  21   3   7     1317.32     1221.36     30.48 o 
  23   3   7      196.60      119.70     14.15 o 
  25   3   7      269.22      212.07     15.27 o 
  27   3   7      726.24      839.05     26.72 o 
  29   3   7      675.63      679.91     27.16 o 
  31   3   7      121.52      192.57     19.02 o 
  33   3   7     4362.82     4019.00     89.64 o 
  35   3   7      179.08      290.03     28.79 o 
  37   3   7      125.92      153.79     26.11 o 
  39   3   7     1524.55     1480.83     64.03 o 
  41   3   7     3458.44     3322.15    100.31 o 
  43   3   7        3.76      -22.64     24.25 o 
  45   3   7      738.12      761.77     42.96 o 
  47   3   7        3.95        3.67     26.44 o 
  49   3   7      300.66      328.97     47.60 o 
  51   3   7     1452.56     1235.40     68.73 o 
  53   3   7     1162.25     1314.48     73.79 o 
  55   3   7       17.80       49.43     44.29 o 
  57   3   7      668.90      476.62     61.53 o 
  59   3   7      232.07      275.58     56.45 o 
 -60   4   7      175.05      247.37     51.99 o 
 -58   4   7      213.24      243.49     72.14 o 
 -56   4   7     1234.21     1184.95     80.92 o 
 -54   4   7       65.61      119.43     42.09 o 
 -52   4   7       28.75       24.17     30.67 o 
 -50   4   7       21.39      -11.50     29.58 o 
 -48   4   7       81.04       68.56     30.96 o 
 -46   4   7      191.76      119.10     32.74 o 
 -44   4   7      893.11      691.13     44.72 o 
 -42   4   7       47.57       53.22     29.64 o 
 -40   4   7      600.10      579.52     41.53 o 
 -38   4   7      632.90      757.49     38.14 o 
 -36   4   7      403.27      373.42     26.78 o 
 -34   4   7      852.74      895.51     31.64 o 
 -32   4   7     7193.36     7111.56    112.56 o 
 -30   4   7     1085.30      992.50     35.25 o 
 -28   4   7     6524.16     6406.70     98.48 o 
 -26   4   7     2270.45     2304.98     52.60 o 
 -24   4   7       12.35       30.98     18.90 o 
 -22   4   7      914.97      615.38     28.25 o 
 -20   4   7      135.83      139.60     20.02 o 
 -18   4   7     3126.72     3212.74     54.81 o 
 -16   4   7     1954.35     1994.46     42.66 o 
 -14   4   7     5915.34     6302.88     91.58 o 
 -12   4   7     1145.64      919.54     28.37 o 
 -10   4   7       48.20       18.08     15.36 o 
  -8   4   7       11.39       11.11     13.90 o 
  -6   4   7     7495.98     7409.04    102.20 o 
  -4   4   7       70.18       52.45     14.27 o 
  -2   4   7      373.87      190.63     15.78 o 
   0   4   7     8831.94     9795.39    113.52 o 
   2   4   7     2309.04     2638.41     43.08 o 
   4   4   7     1940.87     1680.96     30.87 o 
   6   4   7      108.14      123.13     12.24 o 
   8   4   7       22.61       -8.30      8.97 o 
  10   4   7     4391.75     4254.22     56.06 o 
  12   4   7     1673.01     1464.87     29.48 o 
  14   4   7     3604.73     3586.89     55.70 o 
  16   4   7     2423.42     2509.35     39.24 o 
  18   4   7       67.98      141.10     12.84 o 
  20   4   7     2891.02     2850.45     50.23 o 
  22   4   7        1.33       24.95     14.20 o 
  24   4   7      245.22      273.97     17.51 o 
  26   4   7      201.40      298.28     17.99 o 
  28   4   7     2052.88     1833.40     43.29 o 
  30   4   7     1290.37     1140.34     45.85 o 
  32   4   7     1055.33      818.74     34.59 o 
  34   4   7     1223.23     1167.07     42.69 o 
  36   4   7     1182.50     1381.43     59.38 o 
  38   4   7      964.06     1124.45     54.93 o 
  40   4   7        7.99       47.07     29.45 o 
  42   4   7       29.79       23.75     30.03 o 
  44   4   7        2.28      -26.02     32.92 o 
  46   4   7      194.85      354.45     46.70 o 
  48   4   7       32.70       25.07     39.69 o 
  50   4   7       28.13      -34.02     34.02 o 
  52   4   7      585.46      669.06    105.31 o 
  54   4   7     1302.22     1190.40     83.73 o 
  56   4   7     1474.96     1532.42     94.28 o 
  58   4   7       72.95       19.41     48.35 o 
 -59   5   7      434.10      431.58     53.87 o 
 -57   5   7       93.95      112.80     50.06 o 
 -55   5   7      179.29      196.02     45.28 o 
 -53   5   7       18.96       46.62     37.29 o 
 -51   5   7      603.23      789.66     57.92 o 
 -49   5   7      706.70      755.26     51.80 o 
 -47   5   7       49.55       22.22     30.40 o 
 -45   5   7      153.87       95.73     32.37 o 
 -43   5   7       20.98        2.97     26.41 o 
 -41   5   7       75.75      122.10     29.68 o 
 -39   5   7     3277.32     3245.43     73.51 o 
 -37   5   7       57.40       45.40     20.65 o 
 -35   5   7      727.70      621.10     28.50 o 
 -33   5   7     3785.09     3650.95     64.83 o 
 -31   5   7      210.09       95.96     21.43 o 
 -29   5   7     1425.86     1322.03     56.53 o 
 -27   5   7        5.30       25.18     20.56 o 
 -25   5   7     1737.42     1780.64     46.78 o 
 -23   5   7        6.26        9.92     19.37 o 
 -21   5   7      590.57      673.47     29.53 o 
 -19   5   7    26304.05    25224.74    307.77 o 
 -17   5   7      308.56      337.69     23.55 o 
 -15   5   7      374.82      358.06     21.32 o 
 -13   5   7     2209.61     2201.11     50.92 o 
 -11   5   7     3341.66     3989.51     69.14 o 
  -9   5   7     1374.71     1264.14     35.12 o 
  -7   5   7       37.44       46.30     15.51 o 
  -5   5   7       39.65       73.50     15.61 o 
  -3   5   7     4647.45     4358.07     78.38 o 
  -1   5   7        2.99        4.00     13.78 o 
   1   5   7      224.44      280.89     16.79 o 
   3   5   7     2061.34     2188.05     37.98 o 
   5   5   7      377.83      409.32     16.01 o 
   7   5   7    10028.77    11270.50    120.79 o 
   9   5   7       16.41       48.83     10.74 o 
  11   5   7    19932.04    20272.69    205.90 o 
  13   5   7      129.35      204.86     14.91 o 
  15   5   7      124.27      169.24     15.87 o 
  17   5   7      227.27      396.80     16.08 o 
  19   5   7       32.66       54.75     12.65 o 
  21   5   7     8758.94     8739.70    105.35 o 
  23   5   7     3954.97     3910.04     63.85 o 
  25   5   7      633.69      463.55     29.10 o 
  27   5   7     7790.92     7712.14    121.18 o 
  29   5   7     1067.52     1174.15     47.49 o 
  31   5   7     1610.10     1552.55     41.65 o 
  33   5   7      616.40      518.81     27.62 o 
  35   5   7      665.08      586.96     52.76 o 
  37   5   7     2492.64     2510.93     65.01 o 
  39   5   7        2.12       23.26     25.32 o 
  41   5   7      282.17      257.59     23.62 o 
  43   5   7      542.22      658.87     30.93 o 
  45   5   7     1446.79     1598.41     66.16 o 
  47   5   7      192.66      132.29     22.02 o 
  49   5   7      429.77      578.86     32.20 o 
  51   5   7       55.43       70.21     22.14 o 
  53   5   7       57.27      148.45     31.20 o 
  55   5   7       11.94       53.52     49.80 o 
  57   5   7      425.09      664.48     74.27 o 
 -58   6   7      572.47      563.74     57.67 o 
 -56   6   7     2429.86     2673.57     97.71 o 
 -54   6   7       11.25       32.39     41.00 o 
 -52   6   7        8.27       86.87     38.24 o 
 -50   6   7       32.37       67.24     36.50 o 
 -48   6   7      275.78      322.82     50.04 o 
 -46   6   7      553.78      428.75     44.39 o 
 -44   6   7      578.99      538.56     46.59 o 
 -42   6   7       99.12       67.34     31.10 o 
 -40   6   7     1206.35     1127.42     52.39 o 
 -38   6   7     1589.66     1362.55     48.80 o 
 -36   6   7      895.95      858.37     33.05 o 
 -34   6   7     5212.28     4541.09     79.70 o 
 -32   6   7        2.95        4.61     19.39 o 
 -30   6   7       74.29       47.60     19.97 o 
 -28   6   7      755.71      752.27     32.39 o 
 -26   6   7     2745.83     2191.07     50.76 o 
 -24   6   7     4464.44     4811.60     80.61 o 
 -22   6   7      278.92      288.06     24.77 o 
 -20   6   7     9403.65     8842.32    125.13 o 
 -18   6   7    12485.44    12458.59    173.03 o 
 -16   6   7    10275.94     9948.32    136.67 o 
 -14   6   7    12561.55    12079.19    159.83 o 
 -12   6   7      477.60      430.91     24.69 o 
 -10   6   7       17.40       51.36     18.13 o 
  -8   6   7     1925.95     1824.40     44.04 o 
  -6   6   7       32.99       72.63     17.47 o 
  -4   6   7     1572.90     1277.33     32.48 o 
  -2   6   7        6.58        7.13     14.19 o 
   0   6   7      596.44      499.45     21.70 o 
   2   6   7      365.50      288.63     17.21 o 
   4   6   7     1239.94     1141.55     32.59 o 
   6   6   7     1604.89     1603.56     29.28 o 
   8   6   7     1207.81     1066.04     22.91 o 
  10   6   7      469.05      665.25     19.53 o 
  12   6   7      412.43      389.94     16.00 o 
  14   6   7      843.03      673.41     24.74 o 
  16   6   7      294.06      331.53     17.86 o 
  18   6   7     7795.12     7455.40    104.19 o 
  20   6   7      899.11     1085.44     27.42 o 
  22   6   7     5476.78     5344.58     78.36 o 
  24   6   7     5471.43     4924.16     79.70 o 
  26   6   7     1740.11     1754.34     53.20 o 
  28   6   7    10402.76    11445.57    197.81 o 
  30   6   7     2601.44     2664.92     71.66 o 
  32   6   7       11.61      -23.25     23.25 o 
  34   6   7      639.33      735.25     37.03 o 
  36   6   7     4098.08     3961.46     92.38 o 
  38   6   7      264.91      410.93     37.79 o 
  40   6   7        1.15       12.86     21.70 o 
  42   6   7      186.47      265.70     27.22 o 
  44   6   7      543.33      406.39     32.02 o 
  46   6   7       12.87        3.58     23.05 o 
  48   6   7       97.70       48.02     23.62 o 
  50   6   7        6.40       17.02     27.98 o 
  52   6   7       70.36      128.84     29.52 o 
  54   6   7       52.34       81.53     27.22 o 
  56   6   7        0.01       16.44     52.20 o 
 -57   7   7      119.71      128.93     46.17 o 
 -55   7   7      210.37      293.01     57.97 o 
 -53   7   7       43.67       46.35     41.82 o 
 -51   7   7      880.54     1067.94     63.94 o 
 -49   7   7        2.86       -6.26     36.22 o 
 -47   7   7       11.39      -21.23     33.61 o 
 -45   7   7        0.46        2.09     32.88 o 
 -43   7   7       82.04      120.50     35.86 o 
 -41   7   7       13.81       25.88     30.15 o 
 -39   7   7       27.45       11.66     30.46 o 
 -37   7   7      116.44       99.05     32.59 o 
 -35   7   7     4851.95     4615.59     85.77 o 
 -33   7   7      114.56      123.10     23.92 o 
 -31   7   7     3680.81     3973.29     89.70 o 
 -29   7   7     2262.16     2028.61     56.88 o 
 -27   7   7     1987.69     1993.82     66.06 o 
 -25   7   7     5537.37     5000.04     84.93 o 
 -23   7   7     8256.53     7894.83    122.21 o 
 -21   7   7    10940.31    10576.16    153.08 o 
 -19   7   7     8423.30     8085.07    123.16 o 
 -17   7   7      658.12      718.50     32.62 o 
 -15   7   7      460.34      584.36     37.32 o 
 -13   7   7     2441.40     2424.16     54.05 o 
 -11   7   7     2513.42     2642.92     54.10 o 
  -9   7   7     1835.50     1856.67     46.17 o 
  -7   7   7      658.36      881.32     35.34 o 
  -5   7   7      126.64       53.88     17.51 o 
  -3   7   7     2576.80     2705.65     54.99 o 
  -1   7   7      487.40      369.57     24.31 o 
   1   7   7     2690.70     3227.09     59.89 o 
   3   7   7      184.37       53.39     15.85 o 
   5   7   7     3275.01     3049.48     45.75 o 
   7   7   7     2089.58     1868.45     37.72 o 
   9   7   7     2902.78     3286.87     46.58 o 
  11   7   7        5.51       -1.72     12.59 o 
  13   7   7      694.11      861.16     23.32 o 
  15   7   7     4906.02     4795.55     85.76 o 
  17   7   7      138.14      137.44     17.71 o 
  19   7   7      217.52      255.20     22.19 o 
  21   7   7     4084.82     4218.91     80.10 o 
  23   7   7     9691.34     9240.19    144.67 o 
  25   7   7     3118.19     2858.32     59.93 o 
  27   7   7     4401.52     4581.62     81.73 o 
  29   7   7     3809.09     3713.69     91.62 o 
  31   7   7      167.29      182.07     34.23 o 
  33   7   7     1499.59     1619.76     56.48 o 
  35   7   7     1690.58     1590.50     56.29 o 
  37   7   7     1233.09     1335.53     51.71 o 
  39   7   7       90.63       94.15     26.93 o 
  41   7   7       75.17       64.06     26.71 o 
  43   7   7     1839.58     1633.25     61.63 o 
  45   7   7      814.76      909.61     54.34 o 
  47   7   7      348.19      424.82     41.72 o 
  49   7   7       14.94        1.01     26.44 o 
  51   7   7        2.68      -27.77     27.77 o 
  53   7   7        0.01       -2.65     35.17 o 
  55   7   7      133.61       89.78     31.28 o 
 -54   8   7        2.86       10.72     42.42 o 
 -52   8   7      803.13      891.58     73.05 o 
 -50   8   7      211.07      200.40     42.76 o 
 -48   8   7      233.71      266.07     43.80 o 
 -46   8   7     1299.21     1282.61     64.68 o 
 -44   8   7        9.64       31.25     34.40 o 
 -42   8   7       74.80       69.76     34.64 o 
 -40   8   7     1081.69     1086.68     53.41 o 
 -38   8   7        3.07      -28.17     28.17 o 
 -36   8   7      174.84      148.71     30.96 o 
 -34   8   7     1368.98     1334.16     44.73 o 
 -32   8   7     1683.56     1684.80     49.68 o 
 -30   8   7      747.61      804.31     36.41 o 
 -28   8   7     1273.57     1128.30     40.93 o 
 -26   8   7     1040.12     1008.70     41.96 o 
 -24   8   7       14.95       22.61     23.23 o 
 -22   8   7      234.95      228.64     27.87 o 
 -20   8   7      349.75      270.56     27.87 o 
 -18   8   7      597.05      427.77     30.29 o 
 -16   8   7      968.57      834.69     36.46 o 
 -14   8   7     3355.79     3244.85     68.60 o 
 -12   8   7     2570.29     2446.31     57.95 o 
 -10   8   7       92.54       71.91     21.86 o 
  -8   8   7      364.57      486.79     43.44 o 
  -6   8   7       32.53       26.67     20.54 o 
  -4   8   7      118.91      159.79     21.83 o 
  -2   8   7      127.86      183.58     21.79 o 
   0   8   7        1.59       12.82     17.22 o 
   2   8   7     2447.79     1910.62     54.11 o 
   4   8   7      168.97      185.47     18.65 o 
   6   8   7     5944.45     5919.37     86.09 o 
   8   8   7     1219.84     1206.82     30.90 o 
  10   8   7      933.98     1037.82     28.95 o 
  12   8   7       89.06       32.17     15.81 o 
  14   8   7    13294.20    12320.30    159.52 o 
  16   8   7     1844.56     1958.89     49.02 o 
  18   8   7     1241.37     1251.18     58.37 o 
  20   8   7        0.13       39.97     22.65 o 
  22   8   7      268.94      293.72     28.10 o 
  24   8   7     5789.95     5271.43    101.97 o 
  26   8   7     2268.20     2177.98     82.27 o 
  28   8   7     1758.73     1719.55     57.55 o 
  30   8   7       11.16       72.97     21.95 o 
  32   8   7      198.25      126.68     28.55 o 
  34   8   7      411.36      451.06     36.21 o 
  36   8   7      460.95      488.20     38.08 o 
  38   8   7      116.66       78.12     28.25 o 
  40   8   7       28.58       61.17     28.21 o 
  42   8   7     1821.58     2023.65     74.83 o 
  44   8   7      446.36      342.41     37.65 o 
  46   8   7      838.13      749.69     50.00 o 
  48   8   7      109.73       41.40     29.08 o 
  50   8   7        2.52      -28.36     28.36 o 
  52   8   7       88.79      141.08     34.00 o 
  54   8   7       64.75      -30.47     30.47 o 
 -53   9   7      746.80      713.52     62.58 o 
 -51   9   7      327.09      353.95     53.32 o 
 -49   9   7      110.08       52.69     39.32 o 
 -47   9   7        7.88        3.80     36.82 o 
 -45   9   7        7.95      -29.14     35.40 o 
 -43   9   7      594.07      549.66     50.00 o 
 -41   9   7       48.36       72.53     36.56 o 
 -39   9   7      422.63      371.60     40.46 o 
 -37   9   7       72.08       75.54     31.79 o 
 -35   9   7      499.36      435.73     45.22 o 
 -33   9   7    10070.43    10088.26    153.17 o 
 -31   9   7      123.07      174.42     27.12 o 
 -29   9   7      146.11      177.03     29.50 o 
 -27   9   7      482.03      472.86     34.63 o 
 -25   9   7     1938.73     1685.20     52.40 o 
 -23   9   7      536.58      502.51     38.23 o 
 -21   9   7      317.14      245.46     28.24 o 
 -19   9   7      972.81     1012.42     40.66 o 
 -17   9   7      190.82      115.92     24.71 o 
 -15   9   7      459.89      517.48     33.57 o 
 -13   9   7       69.50      113.14     23.44 o 
 -11   9   7        0.48      -20.10     20.10 o 
  -9   9   7     2778.21     2921.38     63.97 o 
  -7   9   7      351.45      313.29     28.32 o 
  -5   9   7     8586.35     8340.43    138.35 o 
  -3   9   7       13.80       -1.65     21.02 o 
  -1   9   7     1360.68     1338.75     44.00 o 
   1   9   7      189.42      104.36     23.12 o 
   3   9   7     2312.11     2566.40     60.32 o 
   5   9   7      128.71       69.34     18.42 o 
   7   9   7     3435.43     3325.16     71.40 o 
   9   9   7      183.15      136.17     22.68 o 
  11   9   7     6611.10     6335.02     95.25 o 
  13   9   7     3869.17     4074.13     68.41 o 
  15   9   7     7370.56     7211.31    108.32 o 
  17   9   7      949.97      873.44     38.08 o 
  19   9   7      164.65      233.27     28.88 o 
  21   9   7     2842.73     2684.62     69.92 o 
  23   9   7      323.13      244.24     28.64 o 
  25   9   7      763.12      728.78     37.09 o 
  27   9   7      154.71      183.41     26.35 o 
  29   9   7        3.78       20.24     24.60 o 
  31   9   7       17.85       31.78     23.62 o 
  33   9   7     1779.00     1710.01     57.07 o 
  35   9   7        0.72      -29.27     35.84 o 
  37   9   7      585.72      614.17     45.91 o 
  39   9   7        0.52       50.09     31.15 o 
  41   9   7      111.47       23.35     31.70 o 
  43   9   7       94.89       86.60     32.21 o 
  45   9   7      182.51      190.76     41.50 o 
  47   9   7      197.41      230.15     43.40 o 
  49   9   7        1.78        4.00     32.29 o 
  51   9   7        4.96        9.20     32.94 o 
 -50  10   7      236.41      242.58     51.25 o 
 -48  10   7        0.02       -1.26     39.09 o 
 -46  10   7      263.47      278.16     46.30 o 
 -44  10   7      239.39      154.66     41.54 o 
 -42  10   7        0.14      -34.21     34.21 o 
 -40  10   7      429.82      463.82     48.93 o 
 -38  10   7      122.40       77.15     33.64 o 
 -36  10   7      768.44      820.90     50.19 o 
 -34  10   7        5.76       38.11     31.20 o 
 -32  10   7     4043.84     3913.73     90.89 o 
 -30  10   7     1685.66     1603.23     54.11 o 
 -28  10   7      330.13      310.57     32.73 o 
 -26  10   7      901.06      944.11     43.54 o 
 -24  10   7      564.21      565.57     36.71 o 
 -22  10   7      177.93      137.30     28.19 o 
 -20  10   7     2169.78     1936.45     55.71 o 
 -18  10   7     1226.74     1159.08     44.56 o 
 -16  10   7      917.77      911.02     40.25 o 
 -14  10   7       57.54       69.88     23.71 o 
 -12  10   7      175.79      251.10     27.81 o 
 -10  10   7     1103.44      796.61     36.51 o 
  -8  10   7      579.23      601.49     32.94 o 
  -6  10   7     2269.04     2124.33     73.96 o 
  -4  10   7     3690.73     3355.91     74.48 o 
  -2  10   7     5548.43     5531.97    102.50 o 
   0  10   7     1876.63     1882.84     52.95 o 
   2  10   7     4427.67     4447.91     93.47 o 
   4  10   7       17.61      -19.54     21.19 o 
   6  10   7     2303.62     1946.52     54.40 o 
   8  10   7     1117.79      923.35     38.26 o 
  10  10   7     1503.76     1338.04     44.99 o 
  12  10   7     1523.54     1360.06     44.19 o 
  14  10   7     1616.02     1637.09     48.61 o 
  16  10   7      559.78      566.59     33.87 o 
  18  10   7      586.76      510.58     37.95 o 
  20  10   7      926.66     1099.04     48.45 o 
  22  10   7      409.33      302.50     32.79 o 
  24  10   7      748.70      905.38     48.31 o 
  26  10   7        9.87      -10.30     23.86 o 
  28  10   7       12.23        4.22     25.87 o 
  30  10   7      423.14      397.55     35.94 o 
  32  10   7      216.97      225.04     31.57 o 
  34  10   7     1039.11     1142.30     56.67 o 
  36  10   7      105.92       66.50     34.52 o 
  38  10   7      650.80      641.63     49.31 o 
  40  10   7     1177.70     1270.90     77.33 o 
  42  10   7      604.88      576.52     56.18 o 
  44  10   7      112.64      209.67     53.75 o 
  46  10   7      943.54      913.04     64.32 o 
  48  10   7       16.75       -4.12     36.30 o 
  50  10   7       16.32        0.82     37.93 o 
 -47  11   7      147.96      274.18     48.38 o 
 -45  11   7       58.89      -14.48     38.89 o 
 -43  11   7       62.52       39.15     39.25 o 
 -41  11   7        3.74      -10.28     38.18 o 
 -39  11   7     1971.58     1995.52     78.80 o 
 -37  11   7       19.43       52.58     34.83 o 
 -35  11   7      315.87      296.55     39.93 o 
 -33  11   7        0.21      -29.50     29.50 o 
 -31  11   7        0.96       46.29     29.88 o 
 -29  11   7        2.61      -10.28     28.19 o 
 -27  11   7       93.84       90.37     28.48 o 
 -25  11   7      426.75      473.11     36.45 o 
 -23  11   7      684.45      629.32     38.83 o 
 -21  11   7     6652.82     6055.34    111.05 o 
 -19  11   7      198.47      184.40     29.30 o 
 -17  11   7      246.29      316.73     31.53 o 
 -15  11   7     2012.13     2062.55     57.46 o 
 -13  11   7      104.43       91.40     25.79 o 
 -11  11   7       26.35       54.56     24.07 o 
  -9  11   7      431.46      392.53     37.26 o 
  -7  11   7     2788.68     2977.11     66.76 o 
  -5  11   7     4338.71     4703.03     94.87 o 
  -3  11   7     4452.41     4526.84     98.54 o 
  -1  11   7      109.79      125.92     27.90 o 
   1  11   7       41.89       63.71     25.81 o 
   3  11   7      552.66      496.25     35.14 o 
   5  11   7       67.26       82.70     25.11 o 
   7  11   7     5581.73     5578.71    105.62 o 
   9  11   7        2.47       17.84     22.39 o 
  11  11   7      769.91      807.58     40.69 o 
  13  11   7        5.72       22.33     23.34 o 
  15  11   7      152.54      184.82     27.00 o 
  17  11   7       41.98        2.45     30.65 o 
  19  11   7      136.73      150.93     31.27 o 
  21  11   7     3102.99     2564.75     85.77 o 
  23  11   7      146.23      162.43     31.45 o 
  25  11   7      701.31      800.26     44.78 o 
  27  11   7       19.94        4.61     26.46 o 
  29  11   7       20.56      -14.95     27.14 o 
  31  11   7     1264.90     1262.53     56.32 o 
  33  11   7      449.47      484.68     40.65 o 
  35  11   7     3111.95     3175.84     89.70 o 
  37  11   7       76.65       64.91     28.62 o 
  39  11   7       63.19       45.91     35.39 o 
  41  11   7     1300.18     1485.80     71.08 o 
  43  11   7       60.80       35.41     36.16 o 
  45  11   7        0.11       15.83     37.38 o 
  47  11   7      368.56      420.15     51.35 o 
 -44  12   7       69.86      148.56     44.13 o 
 -42  12   7      345.15      376.66     50.77 o 
 -40  12   7     2120.14     2155.44     84.63 o 
 -38  12   7       46.53       17.20     38.86 o 
 -36  12   7       87.53       69.68     36.90 o 
 -34  12   7       42.58        3.06     34.15 o 
 -32  12   7      272.02      362.66     43.76 o 
 -30  12   7     3623.14     3707.75    111.37 o 
 -28  12   7     1968.52     1979.15     66.14 o 
 -26  12   7     1525.51     1607.73     67.73 o 
 -24  12   7       71.54       90.77     29.10 o 
 -22  12   7      780.56      769.37     42.37 o 
 -20  12   7      709.24      644.46     40.20 o 
 -18  12   7        5.47      -19.46     25.15 o 
 -16  12   7      423.13      354.98     33.58 o 
 -14  12   7       16.69       68.01     26.79 o 
 -12  12   7     7536.81     7264.36    124.78 o 
 -10  12   7     1534.34     1647.83     52.17 o 
  -8  12   7      968.46      972.28     43.57 o 
  -6  12   7      477.29      531.81     39.78 o 
  -4  12   7     1060.09      982.66     47.56 o 
  -2  12   7        0.18      -11.57     26.09 o 
   0  12   7     2734.69     2652.70     73.46 o 
   2  12   7     1217.12      919.96     45.43 o 
   4  12   7       94.64      167.22     29.84 o 
   6  12   7       21.17      -19.83     24.12 o 
   8  12   7       73.47       57.91     25.26 o 
  10  12   7      106.66       97.99     34.67 o 
  12  12   7      138.19       97.51     29.69 o 
  14  12   7      357.07      355.78     34.99 o 
  16  12   7     1017.51     1044.03     47.14 o 
  18  12   7       92.81       99.29     24.88 o 
  20  12   7      525.89      548.04     43.10 o 
  22  12   7        0.12       -1.57     27.83 o 
  24  12   7     1474.50     1430.19     59.20 o 
  26  12   7      256.28      279.04     46.74 o 
  28  12   7        8.19       29.57     30.38 o 
  30  12   7       80.15      102.48     33.07 o 
  32  12   7        5.15      -28.85     28.85 o 
  34  12   7      159.78      158.02     34.82 o 
  36  12   7       41.43       32.63     30.35 o 
  38  12   7      101.78      178.21     34.88 o 
  40  12   7      172.78      241.01     45.32 o 
  42  12   7        9.89      -10.45     36.62 o 
  44  12   7       49.97      162.32     48.81 o 
 -41  13   7      230.72      239.73     49.16 o 
 -39  13   7      177.89      210.39     46.55 o 
 -37  13   7        1.68       12.60     39.88 o 
 -35  13   7      158.34      230.73     42.43 o 
 -33  13   7      373.05      393.61     45.80 o 
 -31  13   7        2.41        0.65     34.71 o 
 -29  13   7     1131.94     1251.97     60.75 o 
 -27  13   7       59.64       54.50     32.42 o 
 -25  13   7       19.26       19.28     31.16 o 
 -23  13   7        0.80       30.21     28.99 o 
 -21  13   7       49.16       45.29     28.54 o 
 -19  13   7     1910.14     2115.31     63.23 o 
 -17  13   7        2.11       18.67     27.53 o 
 -15  13   7     2418.71     2376.02     69.68 o 
 -13  13   7      199.94      229.72     33.39 o 
 -11  13   7     1812.53     1736.25     58.78 o 
  -9  13   7      699.35      612.96     39.56 o 
  -7  13   7       70.43       44.89     26.81 o 
  -5  13   7      205.55      143.59     32.19 o 
  -3  13   7      256.77      235.98     34.30 o 
  -1  13   7      579.35      531.92     40.12 o 
   1  13   7       17.00        2.50     27.70 o 
   3  13   7      358.47      259.79     33.85 o 
   5  13   7      568.78      487.21     38.33 o 
   7  13   7       11.13      -26.56     26.56 o 
   9  13   7       14.31      -18.11     26.41 o 
  11  13   7      286.92      407.84     56.77 o 
  13  13   7     1295.78     1287.93     63.23 o 
  15  13   7      613.30      583.80     41.20 o 
  17  13   7       11.45      -13.28     25.80 o 
  19  13   7        9.23      -29.95     29.95 o 
  21  13   7      102.23       91.22     32.91 o 
  23  13   7       10.39       21.09     30.64 o 
  25  13   7       72.55      -24.72     40.07 o 
  27  13   7     2323.27     2292.16     90.80 o 
  29  13   7      358.07      419.16     59.12 o 
  31  13   7       11.58        9.77     33.02 o 
  33  13   7       26.29       30.76     33.22 o 
  35  13   7       37.83      -11.30     33.08 o 
  37  13   7        6.51       -7.53     32.57 o 
  39  13   7        0.73       56.71     43.41 o 
 -36  14   7       28.90       24.93     53.52 o 
 -34  14   7       10.98       10.01     40.07 o 
 -32  14   7       24.90       28.87     52.44 o 
 -30  14   7      350.00      419.36     47.49 o 
 -28  14   7      487.78      405.16     46.60 o 
 -26  14   7       15.15       -7.53     34.62 o 
 -24  14   7     2186.43     2178.77     77.39 o 
 -22  14   7      372.76      564.22     48.09 o 
 -20  14   7     1890.01     1944.81     66.82 o 
 -18  14   7     3688.00     3807.80     93.44 o 
 -16  14   7       73.34      101.09     32.49 o 
 -14  14   7      151.77      197.42     34.15 o 
 -12  14   7     1509.09     1569.96     58.62 o 
 -10  14   7      204.07      183.22     39.42 o 
  -8  14   7        0.49        6.79     27.51 o 
  -6  14   7      471.19      478.96     42.55 o 
  -4  14   7      219.42      219.27     35.56 o 
  -2  14   7     1014.27      833.96     49.02 o 
   0  14   7     1381.52     1365.70     57.46 o 
   2  14   7       40.47       17.16     29.81 o 
   4  14   7     1852.05     1724.09     84.55 o 
   6  14   7      210.22      163.20     35.10 o 
   8  14   7       93.03       38.41     33.38 o 
  10  14   7       56.91       32.45     31.73 o 
  12  14   7      340.22      386.21     40.85 o 
  14  14   7      657.41      591.62     44.45 o 
  16  14   7      170.89      206.02     36.98 o 
  18  14   7       74.22       37.81     29.37 o 
  20  14   7       32.93      -22.47     31.77 o 
  22  14   7       54.21        9.12     33.73 o 
  24  14   7     1485.71     1591.72     68.44 o 
  26  14   7        1.93        8.03     36.48 o 
  28  14   7       48.45       21.74     35.38 o 
  30  14   7      194.82      130.08     55.81 o 
  32  14   7      271.95      197.77     42.80 o 
  34  14   7      371.28      391.91     49.86 o 
  36  14   7      109.48       96.11     40.38 o 
 -31  15   7      458.09      443.71     54.04 o 
 -29  15   7      112.96       91.27     43.66 o 
 -27  15   7        6.53      -15.02     39.69 o 
 -25  15   7      214.16      228.44     54.97 o 
 -23  15   7        0.07      -22.87     37.73 o 
 -21  15   7       27.21       67.77     37.25 o 
 -19  15   7       47.45       18.54     36.14 o 
 -17  15   7       90.89       93.62     34.50 o 
 -15  15   7        4.38       -7.71     32.66 o 
 -13  15   7       11.77       24.91     30.91 o 
 -11  15   7      151.47       36.72     31.15 o 
  -9  15   7      175.74       90.53     31.41 o 
  -7  15   7      256.09      354.56     55.47 o 
  -5  15   7      360.70      305.05     39.78 o 
  -3  15   7       10.93       48.64     33.12 o 
  -1  15   7      347.90      359.83     41.19 o 
   1  15   7      807.41      839.17     54.98 o 
   3  15   7     1810.48     1655.22     85.45 o 
   5  15   7      155.67      262.86     41.11 o 
   7  15   7     3579.02     3715.72    108.52 o 
   9  15   7     1548.15     1632.64    103.52 o 
  11  15   7      744.13      791.48     52.22 o 
  13  15   7      413.33      307.87     42.38 o 
  15  15   7     2460.62     2769.66     86.02 o 
  17  15   7        7.25      -19.36     32.00 o 
  19  15   7     1032.29     1090.77     65.93 o 
  21  15   7        3.32       38.29     37.45 o 
  23  15   7     1248.06     1280.41     71.44 o 
  25  15   7        0.41      -20.61     37.82 o 
  27  15   7        8.78       52.18     40.54 o 
  29  15   7      868.72      934.85     63.80 o 
  31  15   7       91.78       -5.46     40.82 o 
 -24  16   7        0.92       73.71     43.22 o 
 -22  16   7     4048.23     4378.60    122.30 o 
 -20  16   7      412.90      416.85     48.91 o 
 -18  16   7      195.63      147.84     53.68 o 
 -16  16   7      346.10      507.34     48.98 o 
 -14  16   7     1173.18     1313.98     63.58 o 
 -12  16   7      230.98      329.62     45.99 o 
 -10  16   7      933.65      994.46     51.88 o 
  -8  16   7      219.63      207.44     40.88 o 
  -6  16   7     1688.30     1664.24     69.62 o 
  -4  16   7      221.76      189.26     43.00 o 
  -2  16   7        1.99       -8.59     37.19 o 
   0  16   7      536.04      548.76     53.68 o 
   2  16   7      353.52      462.39     49.20 o 
   4  16   7       36.79        6.95     38.23 o 
   6  16   7      864.76      903.04     62.63 o 
   8  16   7      107.63       44.74     43.32 o 
  10  16   7     1540.78     1785.69     74.01 o 
  12  16   7       12.88      -11.40     36.12 o 
  14  16   7       70.66      107.04     38.45 o 
  16  16   7      962.53     1055.31     63.54 o 
  18  16   7      465.73      517.69     57.11 o 
  20  16   7       77.09      101.26     50.27 o 
  22  16   7       85.82       75.53     41.04 o 
  24  16   7      146.54      133.57     42.71 o 
 -15  17   7     2319.75     2745.09    261.19 o 
 -13  17   7     1385.78     1411.80     66.19 o 
 -11  17   7      319.47      413.61     60.27 o 
  -9  17   7     1105.27     1152.66     65.21 o 
  -7  17   7        0.04      -29.91     38.65 o 
  -5  17   7        0.78       26.91     40.61 o 
  -3  17   7      215.08      241.20     46.35 o 
  -1  17   7      481.87      534.18     71.81 o 
   1  17   7      662.45      744.39     63.05 o 
   3  17   7        3.20       35.78     42.85 o 
   5  17   7     1452.13     1395.20     97.41 o 
   7  17   7      499.91      587.50     57.85 o 
   9  17   7        9.00       35.85     45.99 o 
  11  17   7      455.99      473.86     53.62 o 
  13  17   7       46.14       38.88     39.07 o 
 -60   0   8       78.51       -2.75     88.93 o 
 -58   0   8       34.62       56.35     62.23 o 
 -56   0   8      117.81      147.82     63.90 o 
 -54   0   8        4.15       49.81     56.19 o 
 -52   0   8     1307.44     1423.01    103.33 o 
 -50   0   8     1386.76     1529.08    170.90 o 
 -48   0   8      140.95      121.10     55.95 o 
 -46   0   8     4228.56     3635.29    235.34 o 
 -44   0   8       33.46        4.96     48.60 o 
 -42   0   8       31.35       54.72     40.80 o 
 -40   0   8       10.22       -2.22     36.98 o 
 -38   0   8     1141.10     1134.68     55.10 o 
 -36   0   8      246.55      133.50     32.95 o 
 -34   0   8       84.77       57.16     30.33 o 
 -32   0   8      786.39      919.08     50.04 o 
 -30   0   8     3840.63     3634.63    135.72 o 
 -28   0   8    10761.63    10784.69    210.52 o 
 -26   0   8      983.29     1169.76     52.79 o 
 -24   0   8      462.05      266.97     33.81 o 
 -22   0   8       12.66        3.03     26.72 o 
 -20   0   8      961.74      913.21     45.91 o 
 -18   0   8      704.74      626.78     39.68 o 
 -16   0   8      486.85      508.78     36.65 o 
 -14   0   8      275.89      199.66     29.22 o 
 -12   0   8      641.93      444.35     33.31 o 
 -10   0   8      646.78      587.12     35.71 o 
  -8   0   8      507.76      321.40     32.63 o 
  -6   0   8      540.16      302.42     27.63 o 
  -4   0   8      391.95      429.62     29.45 o 
  -2   0   8     6175.11     7038.37    137.28 o 
   0   0   8      202.23      290.01     21.56 o 
   2   0   8     4821.05     5400.26     94.75 o 
   4   0   8     2728.69     2306.92     56.27 o 
   6   0   8     2133.35     2411.94     56.38 o 
   8   0   8       98.73       76.37     14.36 o 
  10   0   8     2832.48     3478.86     70.29 o 
  12   0   8     3961.11     4909.42    112.48 o 
  14   0   8     4133.47     3580.21     89.07 o 
  16   0   8     4272.27     3773.49    104.05 o 
  18   0   8       36.01       98.59     21.63 o 
  20   0   8     6123.15     6594.43    130.79 o 
  22   0   8     4049.14     3982.08     88.51 o 
  24   0   8     1401.82     1322.10     53.69 o 
  26   0   8       81.44       17.84     21.95 o 
  28   0   8      347.05      318.38     28.52 o 
  30   0   8       71.35      131.46     23.16 o 
  32   0   8        7.61       -9.37     19.48 o 
  34   0   8     1940.09     1566.90     64.41 o 
  36   0   8       12.10      -18.95     24.25 o 
  38   0   8       49.52       76.83     26.96 o 
  40   0   8     1559.06     1217.04     76.05 o 
  42   0   8     1318.17     1364.55     61.58 o 
  44   0   8      103.27       39.92     27.91 o 
  46   0   8      201.69      237.44     38.16 o 
  48   0   8      128.84      124.98     31.15 o 
  50   0   8      306.85      340.29     38.61 o 
  52   0   8     1864.71     1674.97    163.06 o 
  54   0   8      358.10      406.01     46.04 o 
  56   0   8        0.06       66.21     74.89 o 
  58   0   8     1661.36     2061.13    256.40 o 
 -59   1   8      156.06      210.49     48.67 o 
 -57   1   8      336.81      342.24     48.61 o 
 -55   1   8        3.84      -35.36     35.36 o 
 -53   1   8       64.73       48.18     36.94 o 
 -51   1   8      322.09      377.86     45.78 o 
 -49   1   8        1.18      -31.44     31.44 o 
 -47   1   8      202.85      224.17     39.84 o 
 -45   1   8       52.35      181.61     38.17 o 
 -43   1   8      846.32      811.21     47.61 o 
 -41   1   8      207.60      144.29     28.69 o 
 -39   1   8        1.08       -5.54     23.78 o 
 -37   1   8     2897.82     2471.86     59.23 o 
 -35   1   8        7.13       10.39     21.00 o 
 -33   1   8      368.33      284.12     25.99 o 
 -31   1   8    10489.47     9594.53    136.07 o 
 -29   1   8     1159.85     1004.88     35.80 o 
 -27   1   8     4173.99     3863.95     70.32 o 
 -25   1   8       73.73       41.48     19.77 o 
 -23   1   8      633.48      645.06     29.50 o 
 -21   1   8     3576.73     2990.73     58.55 o 
 -19   1   8     4454.02     4045.83     69.82 o 
 -17   1   8     3350.60     3578.71     72.41 o 
 -15   1   8       50.50       62.28     15.41 o 
 -13   1   8     5326.26     4862.56     81.77 o 
 -11   1   8     1229.84     1145.01     31.73 o 
  -9   1   8     3173.08     3413.36     62.13 o 
  -7   1   8     1151.34     1227.69     30.54 o 
  -5   1   8      463.45      332.18     18.00 o 
  -3   1   8     9243.49     8480.98    109.14 o 
  -1   1   8        0.00       -2.17     12.19 o 
   1   1   8      699.72      649.32     20.12 o 
   3   1   8     6037.73     5890.51     76.90 o 
   5   1   8       16.78       12.29      9.89 o 
   7   1   8     7356.03     7011.72     93.81 o 
   9   1   8     1719.46     1571.03     31.70 o 
  11   1   8     2420.56     3142.45     47.86 o 
  13   1   8     1202.33     1273.43     29.46 o 
  15   1   8       10.18       16.13     14.41 o 
  17   1   8     5319.77     5846.08     87.38 o 
  19   1   8       76.56       52.16     14.35 o 
  21   1   8      524.99      648.06     23.09 o 
  23   1   8     1532.17     1608.92     35.44 o 
  25   1   8      491.62      461.06     26.69 o 
  27   1   8     1107.19      825.70     27.84 o 
  29   1   8       16.56       52.82     15.33 o 
  31   1   8      214.78      186.67     19.05 o 
  33   1   8     1729.27     1569.20     40.67 o 
  35   1   8     1955.38     1753.90     43.39 o 
  37   1   8      231.65      138.69     19.97 o 
  39   1   8       93.85      100.98     19.47 o 
  41   1   8       33.06       52.36     18.37 o 
  43   1   8     1415.30     1551.39     55.91 o 
  45   1   8       51.27       80.93     26.75 o 
  47   1   8       36.43       16.30     26.42 o 
  49   1   8      659.15      655.70     45.89 o 
  51   1   8       58.18       42.32     30.74 o 
  53   1   8        9.20       37.56     37.52 o 
  55   1   8      696.85      647.64     56.09 o 
  57   1   8      708.97      892.16     63.66 o 
 -58   2   8        8.95      -36.31     36.31 o 
 -56   2   8      301.40      568.17     72.41 o 
 -54   2   8      968.87      890.58     63.18 o 
 -52   2   8      102.47      122.59     39.34 o 
 -50   2   8      308.36      258.43     44.69 o 
 -48   2   8      283.88      352.10     43.60 o 
 -46   2   8      260.65      197.64     39.98 o 
 -44   2   8     1093.39     1107.01     57.43 o 
 -42   2   8      151.81      133.45     30.26 o 
 -40   2   8      546.08      532.06     34.93 o 
 -38   2   8     2910.65     2714.35     63.24 o 
 -36   2   8     1265.80     1323.78     42.09 o 
 -34   2   8    12065.87    11427.20    151.78 o 
 -32   2   8      318.12      375.82     26.60 o 
 -30   2   8     1216.89     1096.49     37.23 o 
 -28   2   8       36.93       64.86     20.81 o 
 -26   2   8     1892.35     1642.46     43.59 o 
 -24   2   8        0.14       -8.56     22.45 o 
 -22   2   8      194.86      138.74     21.10 o 
 -20   2   8        6.10        1.30     17.85 o 
 -18   2   8      899.32      670.23     25.79 o 
 -16   2   8        0.06        4.73     14.86 o 
 -14   2   8      827.98      871.54     31.06 o 
 -12   2   8     4750.76     4558.19     76.66 o 
 -10   2   8      140.27      119.97     16.93 o 
  -8   2   8     1428.06     1300.78     35.12 o 
  -6   2   8      460.42      487.61     21.18 o 
  -4   2   8      186.48      102.68     14.65 o 
  -2   2   8     3235.61     3746.85     56.06 o 
   0   2   8      291.85      428.89     18.01 o 
   2   2   8     1581.11     1444.30     39.32 o 
   4   2   8      141.22      163.74     13.52 o 
   6   2   8      916.75      658.15     26.36 o 
   8   2   8        1.50       -8.96      9.66 o 
  10   2   8     1206.59     1160.20     39.46 o 
  12   2   8     1491.94     1318.43     34.01 o 
  14   2   8      741.55      770.80     24.69 o 
  16   2   8      163.57      113.43     16.47 o 
  18   2   8     3927.36     4166.03     68.19 o 
  20   2   8      170.33       38.88     15.29 o 
  22   2   8       64.78      110.34     15.64 o 
  24   2   8        6.43      -10.79     14.59 o 
  26   2   8     1950.57     1782.36     45.10 o 
  28   2   8        3.28        4.17     16.32 o 
  30   2   8     1844.71     1852.06     45.39 o 
  32   2   8      114.62       84.56     18.24 o 
  34   2   8      594.47      439.56     22.62 o 
  36   2   8      186.07      217.90     18.00 o 
  38   2   8      221.23      304.42     32.01 o 
  40   2   8        0.05      -24.29     24.29 o 
  42   2   8       39.34       -2.28     25.98 o 
  44   2   8     1134.97     1091.09     48.61 o 
  46   2   8       35.66       16.61     26.91 o 
  48   2   8       22.67      -25.11     26.64 o 
  50   2   8      166.79      325.61     65.55 o 
  52   2   8      156.83       85.37     44.33 o 
  54   2   8     1020.88     1265.64     75.01 o 
  56   2   8      843.73      779.85     62.91 o 
  58   2   8      163.76      170.77     46.40 o 
 -59   3   8        7.93      -24.40     37.11 o 
 -57   3   8     1311.90     1450.75     93.98 o 
 -55   3   8        0.56       58.84     36.13 o 
 -53   3   8      149.66      100.83     36.48 o 
 -51   3   8     1210.65     1214.29     82.81 o 
 -49   3   8      979.32     1008.96     58.22 o 
 -47   3   8      240.40      277.46     40.87 o 
 -45   3   8      387.53      367.60     42.79 o 
 -43   3   8        0.32      -27.72     27.72 o 
 -41   3   8      643.12      556.45     39.44 o 
 -39   3   8      305.57      223.43     29.27 o 
 -37   3   8       56.44       85.61     23.96 o 
 -35   3   8     4324.44     4009.23     74.85 o 
 -33   3   8      337.94      353.13     27.43 o 
 -31   3   8     3703.97     3369.60     70.05 o 
 -29   3   8      465.77      439.14     29.00 o 
 -27   3   8        0.12       16.32     19.28 o 
 -25   3   8     2197.72     1980.60     63.73 o 
 -23   3   8       43.01       41.13     19.87 o 
 -21   3   8      159.09      111.80     22.10 o 
 -19   3   8       39.95       60.14     20.30 o 
 -17   3   8      831.42      679.15     30.21 o 
 -15   3   8        1.54        9.54     13.86 o 
 -13   3   8     4594.05     4186.74     68.49 o 
 -11   3   8     4986.40     4821.02     75.45 o 
  -9   3   8     1537.20     1478.07     35.98 o 
  -7   3   8     6476.73     6494.92     89.76 o 
  -5   3   8     2937.53     3165.56     53.16 o 
  -3   3   8      784.29      907.47     25.72 o 
  -1   3   8     4777.42     4548.47     64.83 o 
   1   3   8     2970.94     2740.26     45.19 o 
   3   3   8     1664.03     1907.95     57.11 o 
   5   3   8     3002.89     2901.93     43.19 o 
   7   3   8     3381.95     3125.95     44.41 o 
   9   3   8      288.75      268.66     13.87 o 
  11   3   8      669.19      590.95     20.18 o 
  13   3   8     9187.29     9879.47    124.11 o 
  15   3   8        3.44       22.98     12.61 o 
  17   3   8     1828.03     2102.89     52.49 o 
  19   3   8      756.44      673.54     27.20 o 
  21   3   8     1370.06     1204.32     34.78 o 
  23   3   8     1091.04     1162.50     45.74 o 
  25   3   8     3284.05     3400.09     63.07 o 
  27   3   8     2476.09     2430.85     57.70 o 
  29   3   8     1878.24     1593.50     42.80 o 
  31   3   8      499.92      583.11     26.25 o 
  33   3   8     2107.57     2320.90     52.60 o 
  35   3   8      614.94      458.84     27.02 o 
  37   3   8      110.35        9.42     24.96 o 
  39   3   8       37.09       23.01     26.68 o 
  41   3   8        5.77       10.68     29.21 o 
  43   3   8     1812.53     1837.34     63.61 o 
  45   3   8      153.65       87.07     32.37 o 
  47   3   8       10.46      -30.09     30.09 o 
  49   3   8        0.26      -10.06     38.71 o 
  51   3   8      673.07      665.97     56.76 o 
  53   3   8      120.19      109.18     41.90 o 
  55   3   8      146.63      167.93     52.31 o 
  57   3   8      368.29      380.58     79.62 o 
 -58   4   8     1478.08     1664.13     82.10 o 
 -56   4   8       76.53      107.95     43.19 o 
 -54   4   8     3629.37     4141.24    107.17 o 
 -52   4   8      337.64      415.23     44.34 o 
 -50   4   8        1.53      -31.62     31.62 o 
 -48   4   8      467.58      470.65     62.35 o 
 -46   4   8       62.43       59.85     32.66 o 
 -44   4   8        3.16       33.76     36.43 o 
 -42   4   8      414.34      404.67     39.26 o 
 -40   4   8     1450.78     1530.74     55.84 o 
 -38   4   8      685.97      601.75     34.28 o 
 -36   4   8     1178.37     1097.58     45.86 o 
 -34   4   8      231.40      230.98     25.46 o 
 -32   4   8      905.00      835.82     35.10 o 
 -30   4   8     1608.12     1876.63     48.59 o 
 -28   4   8     1564.43     1404.91     40.23 o 
 -26   4   8      461.39      376.64     26.23 o 
 -24   4   8     3613.94     3375.83     64.88 o 
 -22   4   8     2084.34     2085.19     51.32 o 
 -20   4   8      458.23      433.69     27.89 o 
 -18   4   8     4503.58     4426.18     78.82 o 
 -16   4   8     2507.02     2308.03     48.23 o 
 -14   4   8        0.10        2.04     15.28 o 
 -12   4   8     3488.00     3245.41     58.93 o 
 -10   4   8      301.98      235.22     19.65 o 
  -8   4   8     1976.78     2103.73     44.85 o 
  -6   4   8     1250.72     1164.02     31.19 o 
  -4   4   8     3208.47     2850.60     50.50 o 
  -2   4   8      223.15      246.97     17.38 o 
   0   4   8     3097.45     3008.89     49.09 o 
   2   4   8     2171.74     2188.21     40.55 o 
   4   4   8     3132.43     3081.32     46.67 o 
   6   4   8     1016.32     1149.90     26.93 o 
   8   4   8     3743.59     3141.88     48.64 o 
  10   4   8     2231.91     1691.05     30.29 o 
  12   4   8     2237.65     2264.03     41.85 o 
  14   4   8      957.98      908.58     31.21 o 
  16   4   8     6276.75     5967.26     84.54 o 
  18   4   8      226.82      222.43     15.72 o 
  20   4   8      927.42      926.80     29.93 o 
  22   4   8     2528.78     2340.65     52.02 o 
  24   4   8      125.71      200.64     20.21 o 
  26   4   8      266.36      338.52     24.99 o 
  28   4   8      919.03      778.95     37.16 o 
  30   4   8     2940.79     2696.56     64.57 o 
  32   4   8        0.96        9.91     17.91 o 
  34   4   8     1855.35     1575.80     46.28 o 
  36   4   8     1128.44     1101.03     50.72 o 
  38   4   8     4478.89     3971.31    122.13 o 
  40   4   8     1637.30     1588.63    132.69 o 
  42   4   8      355.97      364.63     49.11 o 
  44   4   8      423.24      524.53     46.45 o 
  46   4   8       37.39       80.09     35.69 o 
  48   4   8        1.60      -12.26     35.75 o 
  50   4   8      165.50      304.38     47.99 o 
  52   4   8      409.82      606.08     76.83 o 
  54   4   8      460.08      558.57    116.48 o 
  56   4   8     1494.72     1520.17    107.86 o 
 -57   5   8       95.46      104.13     47.64 o 
 -55   5   8        8.94       57.52     41.63 o 
 -53   5   8      103.24       62.03     41.14 o 
 -51   5   8      181.06      136.89     40.67 o 
 -49   5   8       50.80       56.90     34.02 o 
 -47   5   8      107.69       41.94     31.84 o 
 -45   5   8        6.79      -10.37     30.43 o 
 -43   5   8      275.79      256.80     34.69 o 
 -41   5   8      621.18      671.80     43.15 o 
 -39   5   8     3254.49     2950.99     72.57 o 
 -37   5   8     1363.33     1237.24     43.78 o 
 -35   5   8      276.89      221.32     26.97 o 
 -33   5   8      234.96      315.99     27.00 o 
 -31   5   8     5529.53     4662.27     82.12 o 
 -29   5   8        0.10      -11.42     19.87 o 
 -27   5   8      176.62      130.41     23.04 o 
 -25   5   8        0.46      -19.19     19.19 o 
 -23   5   8      739.37      858.84     34.89 o 
 -21   5   8      362.61      370.15     21.71 o 
 -19   5   8       64.44       72.69     18.13 o 
 -17   5   8      306.85      363.57     23.31 o 
 -15   5   8     1744.20     1510.74     39.02 o 
 -13   5   8     2388.46     2361.87     49.57 o 
 -11   5   8     3209.32     3040.93     60.84 o 
  -9   5   8      231.42      196.56     21.59 o 
  -7   5   8      425.59      581.28     25.51 o 
  -5   5   8     1918.93     1477.29     44.78 o 
  -3   5   8      217.88      211.96     19.19 o 
  -1   5   8     8326.19     8198.49    112.75 o 
   1   5   8       82.38       29.26     14.01 o 
   3   5   8      379.12      352.86     17.36 o 
   5   5   8     9819.86     9968.80    116.81 o 
   7   5   8     1872.61     1970.76     34.03 o 
   9   5   8      264.99      234.09     14.86 o 
  11   5   8     5848.13     5282.49     69.62 o 
  13   5   8     3407.24     3438.90     51.56 o 
  15   5   8     2385.59     2742.86     47.69 o 
  17   5   8     4006.72     4119.96     62.34 o 
  19   5   8     5144.36     5983.25     94.02 o 
  21   5   8       83.44       59.97     21.74 o 
  23   5   8       70.24       47.65     24.54 o 
  25   5   8      723.22      651.59     33.65 o 
  27   5   8     1667.01     1641.14     54.61 o 
  29   5   8      628.32      867.01     39.22 o 
  31   5   8        4.10       54.49     26.42 o 
  33   5   8      625.82      586.04     36.03 o 
  35   5   8        2.46       -3.45     20.76 o 
  37   5   8      336.83      435.00     33.13 o 
  39   5   8        0.42       -0.98     33.80 o 
  41   5   8     2101.20     1879.67     55.99 o 
  43   5   8        7.88       12.60     18.92 o 
  45   5   8      171.92      118.54     22.45 o 
  47   5   8      430.52      323.46     56.57 o 
  49   5   8      163.89      256.53     66.94 o 
  51   5   8      346.72      177.63     46.98 o 
  53   5   8        0.20       38.14     41.99 o 
  55   5   8       14.56       -1.62     56.89 o 
 -56   6   8      244.67      272.91     52.03 o 
 -54   6   8       38.04       41.67     41.30 o 
 -52   6   8        5.35       44.57     38.76 o 
 -50   6   8       16.69       31.69     38.26 o 
 -48   6   8      357.93      275.49     44.74 o 
 -46   6   8       21.30      -21.79     33.27 o 
 -44   6   8        5.05      -15.11     29.76 o 
 -42   6   8       48.13       59.32     28.68 o 
 -40   6   8      176.82      234.86     33.57 o 
 -38   6   8      987.31      960.97     44.36 o 
 -36   6   8      986.25      910.62     37.70 o 
 -34   6   8      728.49      716.96     34.54 o 
 -32   6   8      995.55      950.22     36.25 o 
 -30   6   8     5213.88     4533.82    104.63 o 
 -28   6   8      896.70      935.09     36.69 o 
 -26   6   8     4771.75     4410.94     78.65 o 
 -24   6   8      243.19      182.82     23.54 o 
 -22   6   8     4095.46     4006.06     68.28 o 
 -20   6   8       40.07       38.79     17.92 o 
 -18   6   8     1458.62     1610.16     52.43 o 
 -16   6   8     2810.29     2748.09     56.21 o 
 -14   6   8     1001.54      846.95     33.28 o 
 -12   6   8      564.47      689.18     31.37 o 
 -10   6   8     6139.08     6302.33     99.46 o 
  -8   6   8       52.58       10.06     18.36 o 
  -6   6   8     2560.57     2777.85     52.38 o 
  -4   6   8     1446.59     1278.15     34.36 o 
  -2   6   8     1149.08     1246.76     33.43 o 
   0   6   8    14722.63    15623.08    189.95 o 
   2   6   8        0.00       -2.58     15.51 o 
   4   6   8     5123.41     5091.21     67.10 o 
   6   6   8      563.53      522.95     20.54 o 
   8   6   8     4129.48     4108.40     56.47 o 
  10   6   8    10386.81    10442.18    122.88 o 
  12   6   8      502.15      367.83     22.80 o 
  14   6   8     1697.35     1957.38     43.99 o 
  16   6   8     3182.18     2911.94     63.19 o 
  18   6   8      495.85      499.61     25.38 o 
  20   6   8     5311.88     4774.40     85.56 o 
  22   6   8      508.86      512.05     25.04 o 
  24   6   8       32.95       -8.96     20.82 o 
  26   6   8     5558.55     5228.91    116.22 o 
  28   6   8     4496.36     4570.08    105.44 o 
  30   6   8       70.18       84.51     24.90 o 
  32   6   8     1937.14     2172.33     65.15 o 
  34   6   8      244.10      228.98     32.32 o 
  36   6   8      110.39      109.43     43.96 o 
  38   6   8     1806.25     1941.51     60.76 o 
  40   6   8      387.67      326.99     39.49 o 
  42   6   8      264.19      194.43     26.71 o 
  44   6   8     1504.10     1604.60     54.37 o 
  46   6   8      216.86      339.08     34.26 o 
  48   6   8      222.11      134.71     26.58 o 
  50   6   8      171.97      235.64     29.42 o 
  52   6   8        7.98       12.50     29.07 o 
  54   6   8        1.01      -23.29     59.27 o 
 -53   7   8      695.09      883.49     82.29 o 
 -51   7   8      173.40      149.96     43.39 o 
 -49   7   8       32.02       86.14     42.49 o 
 -47   7   8        2.53      -20.46     35.82 o 
 -45   7   8       93.89      139.40     39.55 o 
 -43   7   8      436.17      489.44     47.40 o 
 -41   7   8       29.64       81.28     33.76 o 
 -39   7   8      550.61      600.86     45.17 o 
 -37   7   8        2.58      -17.95     28.60 o 
 -35   7   8      683.81      720.00     37.19 o 
 -33   7   8      343.41      407.50     30.33 o 
 -31   7   8      431.31      438.55     30.34 o 
 -29   7   8     6372.45     6249.81    101.55 o 
 -27   7   8     2366.78     2466.12     64.83 o 
 -25   7   8     1194.54     1170.74     39.75 o 
 -23   7   8      196.05      189.54     24.26 o 
 -21   7   8      545.25      367.75     27.21 o 
 -19   7   8      298.80      263.68     26.30 o 
 -17   7   8       74.07       18.26     21.25 o 
 -15   7   8     5358.06     4362.66     80.82 o 
 -13   7   8      448.31      402.67     28.39 o 
 -11   7   8     2466.45     2545.83     54.32 o 
  -9   7   8     2468.08     2461.80     53.01 o 
  -7   7   8     2674.72     2911.54     60.15 o 
  -5   7   8      167.80      181.59     20.78 o 
  -3   7   8     1838.42     1903.26     43.06 o 
  -1   7   8     8014.36     7258.76    101.11 o 
   1   7   8       38.63       42.32     17.04 o 
   3   7   8      657.00      794.59     28.54 o 
   5   7   8     1239.11     1188.16     29.83 o 
   7   7   8      188.94      187.39     18.75 o 
   9   7   8     5917.31     5945.08     84.45 o 
  11   7   8     7914.36     7738.04    108.23 o 
  13   7   8     4993.73     4690.64     90.62 o 
  15   7   8     2567.25     2713.22     62.31 o 
  17   7   8      136.53      128.43     22.77 o 
  19   7   8      816.50      581.94     32.72 o 
  21   7   8      731.68      589.03     40.10 o 
  23   7   8     1412.28     1189.82     41.71 o 
  25   7   8      406.72      373.53     26.78 o 
  27   7   8     1474.53     1236.12     51.04 o 
  29   7   8       70.55      103.41     27.82 o 
  31   7   8      369.60      398.92     34.03 o 
  33   7   8       30.55      -23.66     23.66 o 
  35   7   8      427.52      342.42     32.46 o 
  37   7   8      582.24      528.89     36.62 o 
  39   7   8      975.34     1225.14     50.80 o 
  41   7   8     2969.61     3344.46     88.03 o 
  43   7   8       19.39       38.61     26.81 o 
  45   7   8        9.83      -15.94     25.65 o 
  47   7   8      575.29      730.05     43.65 o 
  49   7   8       60.09       60.04     28.28 o 
  51   7   8       54.61       39.22     27.63 o 
  53   7   8        0.02       14.76     35.40 o 
 -52   8   8      187.97      206.81     47.20 o 
 -50   8   8      167.69      238.93     47.89 o 
 -48   8   8       76.08      136.19     42.61 o 
 -46   8   8       44.79        7.49     36.85 o 
 -44   8   8       65.08       34.09     37.53 o 
 -42   8   8       38.06      -33.51     33.51 o 
 -40   8   8        5.10       -7.37     31.22 o 
 -38   8   8      675.70      677.12     47.16 o 
 -36   8   8     1017.28     1079.01     54.15 o 
 -34   8   8       36.54       75.89     25.47 o 
 -32   8   8     4624.32     4525.52     87.41 o 
 -30   8   8      118.40      186.99     32.55 o 
 -28   8   8     1410.58     1238.96     44.75 o 
 -26   8   8        4.39       33.51     22.85 o 
 -24   8   8      390.92      358.27     29.86 o 
 -22   8   8      765.86      805.17     38.98 o 
 -20   8   8      346.84      351.15     30.74 o 
 -18   8   8     2126.99     1910.15     53.71 o 
 -16   8   8      116.63       59.35     23.44 o 
 -14   8   8      370.62      468.54     33.50 o 
 -12   8   8     4052.10     3591.67     82.85 o 
 -10   8   8     7621.14     7293.18    126.64 o 
  -8   8   8      860.50      830.44     59.77 o 
  -6   8   8      738.80      536.61     31.09 o 
  -4   8   8      307.69      303.48     27.80 o 
  -2   8   8      105.48      115.48     22.10 o 
   0   8   8     1533.10     1600.73     54.81 o 
   2   8   8      976.54      789.72     33.75 o 
   4   8   8     1428.26     1236.02     37.08 o 
   6   8   8      578.02      616.61     30.68 o 
   8   8   8     1345.56     1124.92     36.25 o 
  10   8   8      374.48      440.70     23.74 o 
  12   8   8    13894.50    14409.49    194.36 o 
  14   8   8      713.16      676.01     38.37 o 
  16   8   8       14.41       22.18     23.81 o 
  18   8   8      261.98      274.46     29.09 o 
  20   8   8    10391.85     9892.26    168.78 o 
  22   8   8     1617.31     1677.85     52.22 o 
  24   8   8      703.49      680.55     35.30 o 
  26   8   8     1547.51     1449.13     50.42 o 
  28   8   8      734.07      561.16     32.59 o 
  30   8   8      138.84      125.11     30.81 o 
  32   8   8     3790.45     3640.50     95.81 o 
  34   8   8       16.67       19.02     26.79 o 
  36   8   8       21.59      -22.60     26.82 o 
  38   8   8      678.82      807.52     44.97 o 
  40   8   8        0.07       56.09     49.90 o 
  42   8   8     4063.05     4183.29    113.13 o 
  44   8   8       66.66       38.82     30.28 o 
  46   8   8        4.20       -8.31     37.74 o 
  48   8   8       21.61       56.05     31.00 o 
  50   8   8       42.69       16.33     30.08 o 
 -49   9   8      330.89      352.70     49.78 o 
 -47   9   8      310.01      329.37     49.31 o 
 -45   9   8      559.75      649.67     55.95 o 
 -43   9   8       46.48        2.19     36.53 o 
 -41   9   8        0.36      -34.64     34.64 o 
 -39   9   8        0.57        2.49     31.05 o 
 -37   9   8     1177.78     1084.19     55.77 o 
 -35   9   8      248.92      289.59     38.56 o 
 -33   9   8      158.28      102.01     27.18 o 
 -31   9   8      641.20      654.56     41.93 o 
 -29   9   8     1345.31     1320.39     46.90 o 
 -27   9   8       11.59       52.67     24.56 o 
 -25   9   8      375.35      431.31     34.37 o 
 -23   9   8     8087.35     7257.34    127.08 o 
 -21   9   8       87.01       69.44     25.78 o 
 -19   9   8     3499.84     3539.20     77.60 o 
 -17   9   8    14808.27    13339.92    197.99 o 
 -15   9   8     4974.37     4879.59     92.54 o 
 -13   9   8      492.57      370.69     37.54 o 
 -11   9   8     1893.31     1883.52     61.08 o 
  -9   9   8      473.40      349.22     31.18 o 
  -7   9   8       50.56       -9.14     22.32 o 
  -5   9   8      993.06      950.12     40.22 o 
  -3   9   8      179.89      201.44     32.88 o 
  -1   9   8     5080.35     5188.59    104.26 o 
   1   9   8     7242.79     7206.84    125.16 o 
   3   9   8     1088.34     1015.16     38.96 o 
   5   9   8       50.12       -4.32     20.83 o 
   7   9   8     3899.67     3530.80     68.98 o 
   9   9   8        4.75       -0.84     18.90 o 
  11   9   8      179.28      282.78     25.77 o 
  13   9   8        7.41       16.55     19.22 o 
  15   9   8     5237.75     4929.05    102.12 o 
  17   9   8     1846.01     1742.34     55.89 o 
  19   9   8        0.60        4.65     23.26 o 
  21   9   8     1435.19     1117.54     45.04 o 
  23   9   8        9.40        8.87     22.99 o 
  25   9   8      354.99      335.16     33.17 o 
  27   9   8     1291.07     1112.53     46.65 o 
  29   9   8     1070.98     1095.44     51.91 o 
  31   9   8      305.94      344.38     39.06 o 
  33   9   8     1262.39     1039.04     52.35 o 
  35   9   8      514.19      409.74     39.59 o 
  37   9   8     2911.05     2798.50     84.76 o 
  39   9   8     1393.84     1505.22     65.59 o 
  41   9   8     1084.12     1106.37     57.75 o 
  43   9   8       61.63       85.14     34.03 o 
  45   9   8      123.73      103.66     35.33 o 
  47   9   8      183.10      157.66     36.37 o 
  49   9   8      184.26      240.53     51.42 o 
 -48  10   8        0.81       -8.58     40.52 o 
 -46  10   8        9.03       -4.12     40.10 o 
 -44  10   8        2.52      -37.41     37.41 o 
 -42  10   8        7.50       24.06     38.54 o 
 -40  10   8      158.08      135.32     42.99 o 
 -38  10   8       13.62       71.83     35.37 o 
 -36  10   8      263.46      241.33     39.26 o 
 -34  10   8     2628.99     2927.21     85.98 o 
 -32  10   8        5.16        6.41     31.68 o 
 -30  10   8      152.31      135.22     28.06 o 
 -28  10   8      117.72      191.61     31.64 o 
 -26  10   8     1987.30     1746.11     73.88 o 
 -24  10   8     2144.61     1929.91     58.80 o 
 -22  10   8      798.53      751.53     51.42 o 
 -20  10   8     3288.39     3184.84     74.45 o 
 -18  10   8     1371.26     1451.03     52.35 o 
 -16  10   8        2.28       -0.35     23.49 o 
 -14  10   8     2165.25     2269.18     75.97 o 
 -12  10   8      234.98      271.64     31.16 o 
 -10  10   8      956.56      907.41     42.60 o 
  -8  10   8       75.56       96.35     26.09 o 
  -6  10   8      934.32      782.51     42.09 o 
  -4  10   8      922.99     1085.71     47.02 o 
  -2  10   8        0.09       23.79     24.73 o 
   0  10   8     3253.87     3493.43     82.41 o 
   2  10   8        5.91       -1.22     23.03 o 
   4  10   8      201.69      190.60     28.34 o 
   6  10   8        0.51       21.21     25.93 o 
   8  10   8     3249.85     3011.01     89.66 o 
  10  10   8     1868.87     1766.09     52.65 o 
  12  10   8      227.33      217.96     28.45 o 
  14  10   8      549.09      527.96     32.14 o 
  16  10   8      722.91      625.45     42.71 o 
  18  10   8      648.19      638.80     40.87 o 
  20  10   8       39.85       22.98     26.88 o 
  22  10   8     1065.99     1065.26     61.87 o 
  24  10   8       11.46        7.42     26.82 o 
  26  10   8     1125.39     1247.80     55.06 o 
  28  10   8     1211.78     1114.89     52.00 o 
  30  10   8       79.33       70.67     27.45 o 
  32  10   8       23.28       46.20     26.73 o 
  34  10   8       41.89       26.74     32.69 o 
  36  10   8        1.92      -22.34     31.69 o 
  38  10   8       93.23       65.21     35.08 o 
  40  10   8       35.80       33.97     34.21 o 
  42  10   8      731.87      911.28     56.96 o 
  44  10   8      690.01      899.91     57.38 o 
  46  10   8       63.60       46.83     36.53 o 
 -45  11   8       44.35       29.10     42.46 o 
 -43  11   8      801.38      879.91     63.39 o 
 -41  11   8      544.58      500.66     53.70 o 
 -39  11   8       26.77       26.52     38.73 o 
 -37  11   8      156.09      124.97     38.88 o 
 -35  11   8     1868.46     1834.54     71.30 o 
 -33  11   8      286.25      289.35     40.72 o 
 -31  11   8       20.47       11.21     31.96 o 
 -29  11   8        0.26        9.23     29.98 o 
 -27  11   8      345.17      354.00     35.67 o 
 -25  11   8       94.78       93.09     29.56 o 
 -23  11   8      701.48      605.13     39.81 o 
 -21  11   8     1567.80     1884.41     58.65 o 
 -19  11   8        0.47        6.39     26.21 o 
 -17  11   8      266.07      272.16     31.28 o 
 -15  11   8      168.22      174.29     29.50 o 
 -13  11   8        1.15      -23.75     23.75 o 
 -11  11   8     1703.25     1345.42     55.42 o 
  -9  11   8     6320.09     5909.34    121.57 o 
  -7  11   8       79.16       29.84     27.37 o 
  -5  11   8       15.73       18.24     27.55 o 
  -3  11   8       95.82      112.68     29.33 o 
  -1  11   8     1329.61     1001.79     46.93 o 
   1  11   8       44.58       53.98     26.45 o 
   3  11   8     3097.22     3158.47     83.10 o 
   5  11   8      836.00      850.80     42.55 o 
   7  11   8     3296.36     3168.81     79.30 o 
   9  11   8      324.94      276.36     30.33 o 
  11  11   8      166.11      123.12     27.49 o 
  13  11   8      380.56      347.12     31.61 o 
  15  11   8      334.66      316.24     45.10 o 
  17  11   8     1153.37     1119.92     70.44 o 
  19  11   8      245.67      129.34     32.41 o 
  21  11   8     1123.07     1232.87     54.35 o 
  23  11   8     1134.67      985.31     50.03 o 
  25  11   8      474.06      521.32     43.14 o 
  27  11   8       16.55       32.34     40.23 o 
  29  11   8     3470.02     2998.60     89.09 o 
  31  11   8      673.69      614.64     44.27 o 
  33  11   8      126.12      113.52     32.17 o 
  35  11   8     1488.28     1592.11     74.19 o 
  37  11   8       32.27      102.23     38.19 o 
  39  11   8        6.65       26.94     36.44 o 
  41  11   8       98.41      147.52     41.08 o 
  43  11   8        0.05      -24.69     43.50 o 
 -42  12   8       42.46       -4.38     40.89 o 
 -40  12   8      910.90      979.95     65.29 o 
 -38  12   8       13.81       -8.40     40.13 o 
 -36  12   8       74.61      -27.32     35.59 o 
 -34  12   8      567.02      576.56     50.46 o 
 -32  12   8      908.87     1010.19     73.81 o 
 -30  12   8     1176.75     1293.61     62.14 o 
 -28  12   8        0.61       20.01     30.89 o 
 -26  12   8      670.73      727.96     44.60 o 
 -24  12   8      235.71      260.37     34.57 o 
 -22  12   8      224.25      246.94     36.06 o 
 -20  12   8      319.16      426.20     37.11 o 
 -18  12   8     1899.31     1897.04     63.18 o 
 -16  12   8       43.02       31.58     36.67 o 
 -14  12   8      125.04      158.28     30.72 o 
 -12  12   8      876.27     1004.76     60.12 o 
 -10  12   8       23.62       25.12     29.35 o
[truncated: 160,002 more chars]
